# Supplementary material for: De novo lipogenesis fuels adipocyte autophagosome and lysosome membrane dynamics
Source: Nat Commun. 2023 Mar 13;14:1362. doi: 10.1038/s41467-023-37016-8 (PMC10011520; doi:10.1038/s41467-023-37016-8)
Supplement: Supplementary file 4 — Supplementary Data 1 [file 41467_2023_37016_MOESM4_ESM.xlsx]

## Sheet: In vitro adipocytes
In vitro differentiated adipocytes
Sample ID		#01	#02	#03	#04	#05	#06
Sample Description		FasnFl/Fl 1	FasnFl/Fl 2	FasnFl/Fl 3	cAdFasnKO 1	cAdFasnKO 2	cAdFasnKO 3
			#01	#02	#03	#04	#05	#06
Cardiolipin (CL) (nmol/mg protein)	MASS (m/z)	Molecular Weight	FasnFl/Fl 1	FasnFl/Fl 2	FasnFl/Fl 3	cAdFasnKO 1	cAdFasnKO 2	cAdFasnKO 3
14:0-16:1-16:1-16:2	657.934	1316.88	0.378257	0.357309	0.36656	0.034224	0.0511468	0.0533216
14:0-16:1-16:1-16:1	658.941	1318.9	0.096274	0.105538	0.104535	0.0504258	0.0382585	0.0283028
16:1-16:1-16:1-16:1	671.949	1344.91	5.39098	5.18925	5.29744	0.79617	0.956485	0.807932
16:1-16:1-16:1-18:2	684.957	1370.93	0.400685	0.3834	0.397403	0.354111	0.357037	0.295327
16:1-16:1-16:1-18:1	685.965	1372.94	1.02399	0.999097	1.04265	0.643993	0.737847	0.642645
16:1-16:1-16:1-20:4	696.957	1394.93	0.0570667	0.0558897	0.0577616	0.0351275	0.0312564	0.0346352
18:2-18:2-16:1-16:1	697.965	1396.94	0.103952	0.109714	0.112731	0.0935703	0.102759	0.0917299
16:1-16:1-18:2-18:2	698.973	1398.96	0.0834989	0.0811655	0.0827003	0.19583	0.190717	0.157725
18:1-18:1-16:1-16:1	699.981	1400.98	0.142069	0.156692	0.177345	0.33998	0.323481	0.278235
18:2-18:2-18:2-16:1	710.973	1422.96	0.0140952	0.0182852	0.0185302	0.0371897	0.0350662	0.0381156
18:2-18:2-18:2-16:0	711.981	1424.98	0.0136511	0.0153467	0.0162959	0.0402719	0.0410556	0.0402177
18:2-18:1-18:1-16:1 18:2-18:2-18:1-16:0	712.988	1426.99	0.00790562	0.0066465	0.00497271	0.0569257	0.0455309	0.0414034
16:1-18:1-18:1-18:1	713.996	1429.01	0.00189484	0.00339926	0.00351242	0.0694249	0.0573066	0.0467747
Sum			7.71432	7.48173	7.68243	2.74724	2.96795	2.55637
			#01	#02	#03	#04	#05	#06
Lyso-Cardiolipin (LCL) (nmol/mg protein)	MASS (m/z)	Molecular Weight	FasnFl/Fl 1	FasnFl/Fl 2	FasnFl/Fl 3	cAdFasnKO 1	cAdFasnKO 2	cAdFasnKO 3
16:1-16:1-16:1	553.842	1108.7	1.08544	1.05787	1.10089	0.169509	0.205329	0.183336
16:1-16:1-18:1	567.858	1136.73	0.259854	0.281966	0.269163	0.18716	0.21891	0.217977
18:2-18:2-16:1	579.858	1160.73	0.0104428	0.014489	0.0122415	0.00457879	0.0041877	0.00764524
16:1-18:1-18:1	581.874	1164.76	0.029659	0.0408922	0.0344284	0.0776342	0.0697271	0.100736
Sum	Sum		1.38539	1.39521	1.41672	0.438883	0.498154	0.509695
			#01	#02	#03	#04	#05	#06
Phosphatidic Acid (PA) (pmol/mg protein)	MASS (m/z)	Molecular Weight	FasnFl/Fl 1	FasnFl/Fl 2	FasnFl/Fl 3	cAdFasnKO 1	cAdFasnKO 2	cAdFasnKO 3
14:0-16:1	617.419	618.427	5.80533	6.73761	6.30402	2.38994	1.46672	1.90283
16:1-16:1	643.434	644.442	68.7279	72.9514	69.7092	16.4111	17.5479	15.0584
16:0-16:1	645.45	646.457	91.3929	94.1972	97.8089	23.5566	24.4997	22.7456
16:0-16:0	647.465	648.473	6.75319	8.68631	3.6803	2.63664	2.57668	1.43059
16:0-18:2	671.465	672.473	0	4.27335	4.94924	38.1324	43.6148	43.0444
16:0-18:1	673.481	674.489	61.7687	61.6136	59.4047	39.5969	38.1552	39.6741
18:0-18:2/18:1-18:1	699.496	700.504	14.2824	15.9066	15.6797	28.5882	32.5311	34.9339
18:0-18:1	701.512	702.52	14.6538	12.1001	8.02057	20.2133	16.2735	22.3418
18:0-20:4	723.496	724.504	11.5251	10.7391	6.83007	23.7803	19.3803	29.6799
Sum			274.909	287.205	272.387	195.305	196.046	210.811
			#01	#02	#03	#04	#05	#06
Phosphatidylglycerol (PG) (nmol/mg protein)	MASS (m/z)	Molecular Weight	FasnFl/Fl 1	FasnFl/Fl 2	FasnFl/Fl 3	cAdFasnKO 1	cAdFasnKO 2	cAdFasnKO 3
14:0-16:1	691.456	692.463	0.0157892	0.0141333	0.015854	0	0.00776897	0
14:0-16:0	693.471	694.479	1.541	1.541	1.541	1.541	1.541	1.541
16:1-16:1	717.471	718.479	0.195114	0.179345	0.189843	0.0704854	0.080584	0.0696117
16:0-16:1	719.487	720.495	0.195325	0.179108	0.18433	0.0162066	0.0167962	0.0165674
16:1-18:2	743.487	744.495	0.0191314	0.0196574	0.0217	0.027394	0.0279154	0.0245253
16:0-18:2	745.503	746.51	0.325026	0.329385	0.345088	0.356859	0.357438	0.330497
16:0-18:1	747.518	748.526	0.51258	0.528015	0.51925	0.216703	0.212202	0.22411
18:2-18:3/16:1-20:4	767.487	768.495	0.00257129	0.000455465	0.000482835	0.0268987	0.0258652	0.0218958
18:2-18:2	769.503	770.51	0.00824292	0	0	0.0205372	0.019478	0.0170211
18:1-18:2	771.518	772.526	0.0537395	0.0574797	0.0604343	0.0896286	0.0841376	0.0812611
18:1-18:1	773.534	774.542	0.386865	0.413096	0.409834	0.564004	0.508826	0.50601
16:1-22:6	791.487	792.495	0.0365018	0.0341303	0.0387852	0.0939649	0.117026	0.0812772
18:2-20:4/16:0-22:6	793.503	794.51	0.0134824	0.012857	0.0113379	0.076234	0.0556214	0.0648931
18:1-20:4	795.518	796.526	0.00888867	0.0057056	0.00326391	0.109345	0.0939803	0.089992
18:0-20:4	797.534	798.542	0.0140888	0.0126734	0.0106431	0.0564162	0.0389473	0.0480877
18:1-20:2	799.549	800.557	0.0167234	0.0229197	0.0233555	0.0277051	0.0234295	0.0241071
18:1-20:1	801.565	802.573	0.00766657	0.0110233	0.00804138	0.00933155	0.00839666	0.00845087
20:4-20:4/18:2-22:6	817.503	818.51	0.000922831	0.000634589	0.000671853	0.0489306	0.0474754	0.043491
18:1-22:6	819.518	820.526	0.0567305	0.0532027	0.0540421	0.397089	0.364006	0.359686
18:0-22:6	821.534	822.542	0.0205752	0.0206396	0.0209642	0.102425	0.0951266	0.0885609
20:4-22:6	841.503	842.51	0.000476516	0.000235795	0	0.0645101	0.0574147	0.0555467
20:3-22:6/20:4-22:5	843.518	844.526	0.000261181	0.000135044	4.33235e-05	0.0505655	0.0461527	0.0459861
22:6-22:6	865.503	866.51	0.00217539	0	0.001218	0.146363	0.125885	0.122937
22:5-22:6	867.518	868.526	0.00127957	0.0014389	0.00215911	0.0760811	0.0722094	0.0709471
22:4-22:6	869.534	870.542	0.00055726	0.00018816	0.000292196	0.0187227	0.0138267	0.0164907
Sum			3.43571	3.43746	3.46263	4.2074	4.04151	3.95295
			#01	#02	#03	#04	#05	#06
Phosphatidylinositol (PI) (nmol/mg protein)	MASS (m/z)	Molecular Weight	FasnFl/Fl 1	FasnFl/Fl 2	FasnFl/Fl 3	cAdFasnKO 1	cAdFasnKO 2	cAdFasnKO 3
16:1-16:1	805.487	806.495	0.339093	0.307951	0.304654	0.0136114	0.00927531	0.0159381
16:0-16:1	807.503	808.511	0.501722	0.507898	0.430184	0.0560675	0.0520386	0.0577823
16:0-16:0	809.519	810.526	0.0299684	0.0497622	0	0.0866159	0.067881	0.080521
16:1-18:2/16:0-18:3	831.503	832.511	0.11007	0.117612	0.121133	0.0162649	0.0124604	0.0154314
16:0-18:2	833.519	834.526	0.889863	0.884027	0.839327	0.388907	0.41321	0.391864
16:0-18:1	835.534	836.542	0.590553	0.78855	0.512362	0.50212	0.498613	0.495774
16:1-20:4	855.503	856.511	0.489142	0.474922	0.467867	0.0253551	0.0338586	0.0252717
16:0-20:4	857.519	858.526	2.20746	2.22648	2.2838	0.199925	0.206556	0.189016
18:1-18:2	859.534	860.542	0.238493	0.267077	0.266934	0.171004	0.186892	0.174247
18:0-18:2	861.55	862.558	0.397263	0.427989	0.449224	0.671184	0.716985	0.707339
18:0-18:1	863.566	864.573	0.0717616	0.0784946	0.0695534	0.0815985	0.106916	0.100846
18:2-20:4/16:0-22:6	881.519	882.526	0.207771	0.209436	0.207938	0.0723636	0.0844432	0.0717383
18:1-20:4	883.534	884.542	1.15458	1.19641	1.24817	0.69308	0.702168	0.651097
18:0-20:4	885.55	886.558	1.77537	1.97633	2.07981	3.43996	3.47596	3.35607
18:0-22:6	909.55	910.558	0.0494101	0.0503406	0.0533103	0.131625	0.136927	0.131992
18:0-22:5	911.566	912.573	0.053065	0.0613041	0.0583783	0.119984	0.153717	0.126653
Sum			9.10559	9.62458	9.39265	6.66967	6.8579	6.59159
			#01	#02	#03	#04	#05	#06
Phosphatidylserine (PS) (nmol/mg protein)	MASS (m/z)	Molecular Weight	FasnFl/Fl 1	FasnFl/Fl 2	FasnFl/Fl 3	cAdFasnKO 1	cAdFasnKO 2	cAdFasnKO 3
14:0-16:1	704.451	705.459	0.0181842	0.0252137	0.0138815	6.63139e-05	0	0.000603827
16:1-16:1	730.466	731.474	0.102925	0.0748472	0.0181527	0.00241616	0.00420427	0.00379422
16:0-16:1	732.482	733.49	3.01053	2.8928	2.64244	0.402385	0.40319	0.405827
P16:0-18:1	744.518	745.526	0.145251	0.117876	0.187759	0.0747752	0.0262875	0.0750945
16:1-18:2	756.482	757.49	0.0365679	0.0249691	0.00885613	0.00320062	0.00881458	0.00879608
16:0-18:2	758.498	759.506	1.29963	1.33692	1.32517	0.738427	0.769908	0.665096
16:0-18:1	760.513	761.521	6.18055	6.4798	5.97755	3.77784	3.74405	3.62501
P18:0-18:2	770.534	771.542	0.124012	0.078573	0.118881	0.265652	0.229035	0.288614
18:2-18:2	782.498	783.506	1.40504	1.41393	1.15416	0.230979	0.239542	0.239003
18:1-18:2	784.513	785.521	0.19802	0.224456	0.247899	0.211243	0.2134	0.20105
18:0-18:2	786.529	787.537	1.46212	1.6566	1.56057	2.49276	2.39915	2.35612
18:0-18:1	788.545	789.553	3.97128	4.5894	3.99855	6.8742	6.34919	6.97977
18:2-20:4	806.498	807.506	0.251725	0.261551	0.105746	0.0927102	0.081748	0.0673202
18:1-20:4	808.513	809.521	0.238622	0.292368	0.076263	1.08022	1.01565	1.00283
18:0-20:4	810.529	811.537	3.32803	3.71317	3.33033	6.82039	6.23966	6.57194
18:0-20:3	812.545	813.553	0.515916	0.625563	0.547729	0.389938	0.353063	0.412002
18:0-20:2	814.56	815.568	0.00100387	0	0	0.0875054	0.0691856	0.0865958
18:0-20:1	816.576	817.584	0.0446368	0.0634979	0.0387194	0.169637	0.146652	0.188596
18:1-22:6	832.513	833.521	1.15928	1.36935	1.20407	0.764612	0.77401	0.73425
18:0-22:6	834.529	835.537	1.54511	1.97322	1.37179	2.95744	2.95808	2.87679
18:0-22:5	836.545	837.553	0	0	0	1.80441	1.24762	1.26357
20:0-20:4/18:0-22:4	838.56	839.568	0	0	0	0.353886	0.301196	0.363421
20:0-20:3/18:0-22:3	840.576	841.584	0.0412077	0.0497356	0.0106047	0.0780359	0.0638035	0.0903327
20:0-20:2/18:0-22:2	842.592	843.599	0.0412921	0.0523613	0.0193769	0.0529062	0.028855	0.0637055
20:0-20:1/18:0-22:1	844.607	845.615	0.0209067	0.033437	0.00921807	0.0264881	0.0129627	0.0346698
20:0-22:4	866.592	867.599	0.00454385	0.00730735	0.00142501	0.0140755	0.0334153	0.016504
Sum			25.1464	27.3569	23.9692	29.7662	27.7127	28.6213
			#01	#02	#03	#04	#05	#06
Phosphatidylethanolamine (PE) (nmol/mg protein)	MASS (m/z)	Molecular Weight	FasnFl/Fl 1	FasnFl/Fl 2	FasnFl/Fl 3	cAdFasnKO 1	cAdFasnKO 2	cAdFasnKO 3
P18:0-14:1	894.497	673.497	0.258826	0.117588	0.178585	0	0	0
D16:0-16:1/D14:0-18:1	910.492	689.492	9.33267	9.24948	7.19206	2.38263	0.0386492	2.61704
P16:0-18:2	920.512	699.512	0.822666	0.72834	0.563524	0.820724	1.35611	1.28592
P18:1-16:0/P16:0-18:1	922.528	701.528	0.76313	0.862856	0.879838	1.75733	1.27734	0.39652
P18:0-16:0/P16:0-18:0	924.544	703.544	0.352054	0.52728	0.252905	0.498296	1.34009	1.18359
D16:0-18:2/D16:1-18:1	936.507	715.507	5.56318	6.2545	5.94458	7.09075	7.01986	4.89912
D16:0-18:1	938.523	717.523	4.8086	4.7678	4.18626	7.94917	6.94316	3.9145
P14:0-22:6	940.539	719.539	0.32478	0.269076	0.0352012	0.971546	0.63478	0.0973226
P16:1-20:4/ P14:0-22:5	942.497	721.497	0.501498	0.347826	0.544405	2.2253	3.71423	1.58637
P16:0-20:4	944.512	723.512	2.01338	2.6032	2.3314	11.3128	10.0852	6.672
P16:0-20:3/P18:1-18:2	946.528	725.528	0.487387	0.688826	0.547781	2.24655	2.57607	1.32588
P18:1-18:1/P18:0-18:2/P16:0-20:2	948.544	727.544	0.623198	0.643315	0.488805	2.36643	2.09293	2.03498
P18:0-18:1/P16:0-20:1	950.559	729.559	0.216156	0.339366	0.283801	1.43869	1.86986	1.85887
A18:0-18:1	952.575	731.575	0.0808863	0.24504	0.20189	0.572657	0.624634	0.925346
D14:1-22:6	954.46	733.46	0.0943899	0.203385	0.0994984	0.583501	0.152416	0.127544
D16:2-20:4/D14:1-22:5	956.476	735.476	0.422409	0.583957	0.409668	0.60229	0.878271	0.0566387
D16:1-20:4	958.492	737.492	1.7022	2.34788	1.69874	3.32966	1.6159	2.54557
D16:0-20:4/D18:2-18:2	960.507	739.507	3.12217	3.82473	3.36282	4.25194	2.82916	2.66498
D18:1-18:2/D16:0-20:3	962.523	741.523	0.720143	0.774378	0.644923	2.16638	2.65404	1.69436
D18:0-18:2/D18:1-18:1/D16:0-20:2	964.539	743.539	2.05328	2.87851	2.19367	19.3235	15.807	13.2286
D18:0-18:1/D16:0-20:1	966.554	745.554	0.982486	1.0611	0.913693	12.4721	10.2106	11.1038
P16:0-22:6/D18:0-18:0/P18:2-20:4	968.512	747.512	1.86966	2.76015	1.68689	9.76416	9.05833	11.5057
P18:1-20:4/P16:0-22:5	970.528	749.528	2.27552	3.13868	2.46595	36.9739	38.2269	33.5124
P18:0-20:4/P16:0-22:4/P18:1-20:3	972.544	751.544	0.956185	1.25426	1.13898	10.8214	9.07113	9.86787
P18:0-20:3	974.559	753.559	0.351394	0.416699	0.333876	2.44527	1.30841	4.1565
P20:1-18:1/P18:1-20:1	976.575	755.575	0.119337	0.321414	0.115807	1.26519	0.829895	1.53961
P20:0-18:0/P18:0-20:0	980.476	759.476	0.10672	0.0691798	0.0247408	0.642606	1.51357	0.851963
D16:1-22:6	982.492	761.492	0.914185	0.826698	0.90793	2.02764	1.67536	2.39998
D16:0-22:6	984.507	763.507	2.27801	2.96964	2.61634	7.86149	7.52623	5.48458
D18:1-20:4D/16:0-22:5	986.523	765.523	2.35355	3.51808	2.81183	22.4865	20.5163	16.6365
D18:0-20:4/D16:0-22:4	988.539	767.539	2.69706	3.47097	3.41615	30.444	28.8485	35.296
D18:0-20:3/D18:1-20:2/D16:0-22:3	990.554	769.554	0.687881	0.273331	0.603569	5.16835	3.24745	6.83721
P18:2-22:6/D18:1-20:1	992.57	771.57	0.0535102	0.0346789	0.219897	2.66956	1.75149	1.02703
P18:1-22:6/D18:0-20:1	994.528	773.528	0.731681	0.886438	0.86671	17.9538	18.9981	22.8765
P18:0-22:6/P18:1-22:5/D18:0-20:0	996.544	775.544	0.885605	0.894099	0.890273	13.7237	14.5596	13.6775
P18:0-22:5/P18:1-22:4	998.559	777.559	0.396642	0.545293	0.272153	8.51846	7.40461	10.7907
P18:0-22:4/P20:0-20:4/P18:1-22:3	1000.58	779.575	0.312912	0.349408	0.400486	4.07052	3.50698	3.99847
A20:0-20:4/P18:0-22:3	1002.59	781.591	0.309113	0.213414	0.191199	2.10015	2.78922	3.79216
P18:0-22:2	1004.61	783.606	0.124627	0.222466	0.0810073	1.46995	0.592619	1.12986
D18:1-22:6	1010.52	789.523	0.941807	1.3876	1.08773	9.92856	16.228	16.9858
D18:0-22:6/D18:1-22:5	1012.54	791.539	0.830161	1.02902	1.1299	14.1414	13.2373	14.7053
D18:0-22:5/D18:1-22:4	1014.55	793.554	0.435102	0.270219	0.402716	6.27524	7.38368	7.97309
D20:0-20:4/D18:0-22:4	1016.57	795.57	0.085093	0.159344	0.147595	2.88005	1.97516	2.81516
D20:0-20:3/D18:0-22:3	1018.59	797.586	0.0525194	0.194194	0.116804	0.786258	1.29404	1.55746
D20:0-20:1/D18:0-22:1	1022.62	801.617	0.0593965	0.13436	0.120836	1.14746	1.38525	0.730337
D20:0-20:0/D18:0-22:0	1024.63	803.633	0.184422	0.382166	0.0915963	3.41124	7.35615	4.20649
D20:6-22:7	1026.46	805.46	0.0948467	0.0624385	0.0758785	1.76863	0.892852	1.6162
D20:6-22:6	1028.48	807.476	0.162406	0	0.112419	0.41103	2.12616	3.34845
P22:5-22:4	1046.56	825.559	0.139315	0.109696	0.0954426	2.61094	1.69693	1.68225
Sum			55.6541	65.2124	55.3788	308.13	298.72	301.22
			#01	#02	#03	#04	#05	#06
Lyso Phosphatidylethanolamine (LPE) (nmol/mg protein)	MASS (m/z)	Molecular Weight	FasnFl/Fl 1	FasnFl/Fl 2	FasnFl/Fl 3	cAdFasnKO 1	cAdFasnKO 2	cAdFasnKO 3
P16:1	442.292	435.276	0.142759	0.0599505	0.0392083	0.218209	0.0181742	0.138464
P16:0	444.307	437.291	0.462626	0.832855	0.582865	0.224951	0.355409	0.287575
16:1	458.286	451.27	1.59497	2.11551	1.66487	0.316251	0.293768	0.287674
16:0	460.302	453.286	1.48697	1.77276	1.42801	0.309937	0.264483	0.165257
P18:2	468.307	461.291	0.056875	0.0149746	0.0486171	0.281407	0.065829	0.0679504
P18:1	470.323	463.307	0.35308	0.493906	0.420243	0.727161	0.670423	0.562007
P18:0	472.338	465.322	0.23904	0.110053	0.155601	0.223942	0.16242	0.197847
18:3	482.286	475.27	0.078892	0.0348725	0.0231843	0.08472	0.0522166	0.0288916
18:2	484.302	477.286	0.106835	0.0981021	0.0588087	0.178605	0.0435643	0.0650007
18:1	486.318	479.302	0.774127	0.973998	0.847618	0.399508	0.497554	0.424656
18:0	488.333	481.317	0.645513	0.751855	0.644787	0.257078	0.554259	0.310617
20:5	506.286	499.27	0.0412116	0.124647	0.0768737	0.00732853	0.0301342	0.0383604
20:4	508.302	501.286	0.364234	0.482685	0.32742	0.329453	0.386328	0.471302
20:3	510.318	503.302	0.124337	0.0701232	0.0869115	0.216653	0.0462956	0.0803823
20:2	512.333	505.317	0.130481	0.0172452	0.0257715	0.212308	0.0399101	0.00324852
20:0	516.365	509.349	0.0967725	0.0372445	0.0359792	0.388675	0.0750084	0.0400278
22:6	532.302	525.286	0.205855	0.336138	0.275726	0.197134	0.226482	0.159154
22:5	534.318	527.302	0.119062	0.10646	0.122156	0.230386	0.112665	0.067243
Sum			7.02364	8.43338	6.86465	4.80371	3.89492	3.39566
			#01	#02	#03	#04	#05	#06
Ceramide (CER) (pmol/mg protein)	MASS (m/z)	Molecular Weight	FasnFl/Fl 1	FasnFl/Fl 2	FasnFl/Fl 3	cAdFasnKO 1	cAdFasnKO 2	cAdFasnKO 3
N16:0	536.504	537.512	214.566	179.921	187.966	417.126	433.681	349.861
N18:0	564.536	565.543	19.9518	29.0403	18.2587	28.5909	29.8577	16.5677
N22:0	620.598	621.606	14.2488	10.5303	15.4603	14.3516	13.272	27.7399
N24:1	646.614	647.622	36.6093	43.7024	48.7232	193.299	182.724	198.413
N24:0	648.629	649.637	50.5539	43.6366	58.6709	78.6284	88.5057	86.2886
Sum			335.93	306.83	329.079	731.996	748.04	678.87
			#01	#02	#03	#04	#05	#06
Sphingomyelin (SM) (nmol/mg protein)	MASS (m/z)	Molecular Weight	FasnFl/Fl 1	FasnFl/Fl 2	FasnFl/Fl 3	cAdFasnKO 1	cAdFasnKO 2	cAdFasnKO 3
N14:0	681.552	674.536	0.131449	0.0889096	0.207963	0.357674	0.350159	0.241823
N15:0	695.568	688.552	0.292215	0.319423	0.240605	0.60099	0.547748	0.475918
N16:1	707.568	700.552	1.01258	1.01082	1.07237	1.86264	1.99211	1.4422
N16:0	709.584	702.568	6.68939	8.59346	10.9177	12.4204	12.6296	10.9017
N17:0	723.599	716.583	0.0573469	0.0754401	0.0884425	0.188894	0.162157	0.194338
N18:1	735.599	728.583	0.101543	0.0916921	0.116569	0.299504	0.270157	0.260166
N18:0	737.615	730.599	0.253646	0.180015	0.259026	0.396429	0.384604	0.365557
N20:1	763.631	756.615	0.0411536	0.0478743	0.0702412	0.0214438	0.0282711	0.0367493
N20:0	765.646	758.63	0.0660113	0.0494286	0.107533	0.082636	0.076972	0.0767483
N22:1	791.662	784.646	0.342638	0.359023	0.264818	0.512632	0.553	0.41576
N22:0	793.677	786.661	0.349077	0.518701	0.369196	0.289756	0.266409	0.219967
N23:1	805.677	798.661	0.149057	0.111703	0.133765	0.230623	0.172521	0.171161
N23:0	807.693	800.677	0.0914288	0.0503043	0.120987	0.0522554	0.110408	0.0817556
N24:2	817.677	810.661	0.489725	0.477995	0.651869	0.75295	0.872456	0.698368
N24:1	819.693	812.677	1.06343	1.59583	1.19816	2.15289	2.0787	1.43115
N24:0	821.709	814.693	0.219537	0.326416	0.209029	0.334873	0.26266	0.23439
Sum			11.3502	13.897	16.0282	20.5566	20.7579	17.2478
			#01	#02	#03	#04	#05	#06
Phosphatidylcholine (PC) (nmol/mg protein)	MASS (m/z)	Molecular Weight	FasnFl/Fl 1	FasnFl/Fl 2	FasnFl/Fl 3	cAdFasnKO 1	cAdFasnKO 2	cAdFasnKO 3
D14:1-16:1	708.516	701.5	0.135437	0.0903827	0.188568	0.0151376	0.00989825	0.0229376
D14:0-16:1	710.531	703.515	1.50936	1.34658	1.32772	0.348503	0.443382	0.311822
D14:0-16:0	712.547	705.531	0.638344	0.723452	0.743883	0.574455	0.652292	0.382691
P16:0-16:0/A16:0-16:1	724.583	717.567	0.238999	0.281434	0.208699	0.272288	0.295285	0.296146
A16:0-16:0	726.599	719.583	0.12444	0.17971	0.0590617	0.109061	0.196719	0.170804
D16:1-16:1/D14:1-18:1	736.547	729.531	7.86776	6.76817	6.74863	1.46891	1.65767	1.33242
D16:1-16:0/D14:1-18:0	738.563	731.547	24.7763	24.9412	23.6214	5.18815	5.94142	4.65973
D16:0-16:0	740.578	733.562	2.05906	2.52414	1.97617	3.25243	3.54393	2.29237
P16:0-18:1/P18:1-16:0	750.599	743.583	0.182832	0.160497	0.168641	0.252541	0.316171	0.209065
P16:0-18:0/P18:0-16:0/A18:1-16:0/A16:0-18:1	752.615	745.599	0.585153	0.716832	0.592301	0.450983	0.537578	0.563122
A16:0-18:0	754.63	747.614	1.1435	0.758652	0.998785	0.111638	0.210244	0.157621
D14:1-20:3/D16:2-18:2/D14:0-20:4	760.547	753.531	0.0735731	0.0996027	0.0774068	0.0189911	0.0110308	0.0642223
D16:1-18:2	762.563	755.547	0.365625	0.357195	0.466186	0.361619	0.386039	0.246007
D16:0-18:2	764.578	757.562	9.82104	9.74771	10.035	7.66449	8.56926	7.16555
D16:0-18:1	766.594	759.578	12.5125	13.2464	12.0177	8.57847	9.54358	7.73277
D16:0-18:0	768.609	761.593	0.30862	0.55446	0.440977	0.66687	0.669552	0.558607
P16:0-20:4/P20:4-16:0/P18:2-18:2	772.583	765.567	0.00978778	0.121949	0.0996974	0.477209	0.502786	0.196833
P18:0-18:1/P18:1-18:0	778.63	771.614	0.104326	0.113576	0.154117	0.379595	0.24136	0.117913
A18:0-18:1/P18:0-18:0	780.646	773.63	0.558961	0.500788	0.495846	0.28693	0.562652	0.368888
D18:3-18:3/D16:1-20:5	784.547	777.531	0.0697561	0.114424	0.0989134	0.044311	0.0362668	0.0862307
D18:2-18:3/D16:1-20:4	786.563	779.547	0.550464	0.592081	0.535824	0.952708	0.848798	0.97603
D18:2-18:2/D16:0-20:4	788.578	781.562	1.31816	1.33292	1.2058	2.11402	2.38267	2.06253
D18:1-18:2/D16:0-20:3	790.594	783.578	0.621719	0.763322	0.672145	1.15626	1.48993	0.96325
D18:0-18:2/D18:1-18:1	792.609	785.593	4.0976	4.54599	4.36933	9.27289	10.0733	6.7966
D18:0-18:1	794.625	787.609	2.20291	2.48676	2.05768	3.91711	3.97859	2.66019
P18:1-20:4	798.599	791.583	0.0182409	0	0.0265756	0.360947	0.490639	0.293577
P18:0-20:4	800.615	793.599	0.0299564	0.0218307	0.125701	0.512108	0.441114	0.587663
P18:2-20:1/P20:1-18:2/A18:0-20:4	802.63	795.614	0.0848044	0.0429136	0.0842224	0.166029	0.336005	0.084889
P18:0-20:0/P16:0-22:0	808.677	801.661	0.155031	0.0707798	0.150101	0.311829	0.367619	0.147225
D18:2-20:5	810.563	803.547	0.233641	0.176564	0.255817	0.228409	0.250515	0.254676
D16:0-22:6/D18:2-20:4	812.578	805.562	0.544859	0.496149	0.569803	0.898775	1.00297	0.857743
D18:1-20:4/D16:0-22:5	814.594	807.578	0.537137	0.650831	0.607652	3.009	3.54966	3.01806
D18:2-20:2/D18:0-20:4	816.609	809.593	0.531037	0.59734	0.536849	2.14834	2.45251	2.11404
D18:0-20:3	818.625	811.609	0.143533	0.172821	0.110051	0.397375	0.331684	0.250841
D18:0-20:2/P18:2-22:6	820.641	813.625	0.0841154	0.174834	0.140246	0.329457	0.361556	0.323975
D18:0-20:1/P18:1-22:6	822.656	815.64	0.0271492	0.0292655	0.033349	0.135117	0.126474	0.118326
D18:1-22:6/D18:2-22:5	838.594	831.578	0.101183	0.0985251	0.0755959	0.483429	0.617756	0.509863
D18:0-22:6	840.609	833.593	0.144752	0.211129	0.211379	0.822631	0.902248	0.76957
D18:0-22:5	842.625	835.609	0.0843739	0.092166	0.066178	0.330233	0.374901	0.363387
Sum			74.596	75.9033	72.354	58.0692	64.706	50.0882
			#01	#02	#03	#04	#05	#06
Lyso Phosphatidylcholine (LPC) (nmol/mg protein)	MASS (m/z)	Molecular Weight	FasnFl/Fl 1	FasnFl/Fl 2	FasnFl/Fl 3	cAdFasnKO 1	cAdFasnKO 2	cAdFasnKO 3
14:1	488.275	465.286	0.162495	0.044945	0.0667353	0.0971292	0.0570624	0.014856
14:0	490.291	467.301	0.0834419	0.021368	0.0429342	0.0315435	0.0134322	0.00490895
P16:1	500.312	477.322	0.0634603	0.0373712	0.0370876	0.0130623	0.0074661	0
P16:0	502.327	479.338	0.102121	0.0349405	0.0672905	0.0976114	0.0737599	0.0265739
A16:0	504.343	481.353	0.0359558	0.00458644	0.0310863	0.0358027	0.0374828	0.0203665
16:1	516.307	493.317	2.5945	3.9656	2.36908	0.644515	0.574108	0.370308
16:0	518.322	495.332	3.14369	3.4478	2.78143	1.51848	1.43264	1.30379
P18:1	528.343	505.353	0.0224399	0.0496111	0.0303365	0.0456855	0.0648705	0.0479216
P18:0	530.359	507.369	0.0616755	0.0553912	0.0629399	0.167851	0.142477	0.139796
18:2	542.322	519.332	0.0759681	0.126677	0.0985766	0.104091	0.0850322	0.0977295
18:1	544.338	521.348	1.07598	1.6715	1.15131	1.39897	1.3308	1.25971
18:0	546.354	523.364	1.18732	1.10999	1.09215	1.51751	1.26355	1.30787
20:5	564.307	541.317	0.0187544	0.0453045	0.0304823	0.0319124	0.0248169	0.0307651
20:4	566.322	543.332	0.0916978	0.214653	0.118326	0.352128	0.309199	0.377142
20:3	568.338	545.348	0.028729	0.0439262	0.0387475	0.0608342	0.0475357	0.0517862
20:1	572.369	549.379	0.0234884	0.00152398	0.0109589	0.0317328	0.0306537	0.0336522
20:0	574.385	551.395	0.00670125	0.00922357	0.0164693	0.00827593	0.00984423	0.0115345
P22:6	574.327	551.338	0.00680233	0.00942378	0.0168268	0.00843284	0.0100396	0.0117259
22:6	590.322	567.332	0.043833	0.0312672	0.0384333	0.0636083	0.0399867	0.0463616
22:5	592.338	569.348	0.0211127	0.0146617	0.0312891	0.0391545	0.031778	0.0490285
Sum			8.85018	10.9398	8.13248	6.26834	5.58653	5.20583
			#01	#02	#03	#04	#05	#06
Triacylglycerol (TAG) (nmol/mg protein)	MASS (m/z)	Molecular Weight	FasnFl/Fl 1	FasnFl/Fl 2	FasnFl/Fl 3	cAdFasnKO 1	cAdFasnKO 2	cAdFasnKO 3
C42:2|||725.6271403648	725.627	718.611	8.35913	6.6438	10.283	1.11779	1.42675	1.3221
C42:1|||727.642790429	727.643	720.627	8.98846	6.6457	8.80646	0.952248	1.02631	1.22556
C42:0|||729.6584404932	729.658	722.642	4.65983	3.47504	5.64782	1.24306	1.29706	1.28038
C43:6|||731.5801901722	731.58	724.564	2.18651	1.4342	2.60811	0.595689	0.722128	0.823299
C43:5|||733.5958402364	733.596	726.58	3.25313	1.65009	3.17434	0.616006	0.742515	1.04726
C43:4|||735.6114903006	735.611	728.595	3.42264	2.2975	4.4043	0.968311	1.05957	1.42096
C44:2|||753.6584404932	753.658	746.642	20.7192	17.1645	25.2423	2.24965	2.3446	2.89781
C44:1|||755.6740905574	755.674	748.658	35.7211	27.8323	34.9447	2.02441	2.52567	3.05417
C44:0/C45:7|||757.6897406216	757.69	750.674	14.2572	9.88678	11.8659	1.58797	1.80981	2.16191
C45:1/C46:8|||769.5958402364	769.596	762.58	2.59398	2.10503	2.87221	0.530591	0.570868	0.731647
C45:0/C46:7|||771.6114903006	771.611	764.595	2.38018	1.84458	2.44248	0.444378	0.517421	0.70066
C46:6|||773.6271403648	773.627	766.611	2.51178	1.5528	2.38365	0.532959	0.736386	0.692048
C46:3|||779.6740905574	779.674	772.658	44.2113	38.0729	50.2808	7.14439	8.27521	7.46457
C46:2|||781.6897406216	781.69	774.674	199.957	159.793	191.99	11.3941	13.254	12.8698
C46:1/C47:8|||783.7053906858	783.705	776.689	207.147	161.206	171.021	6.14922	6.53365	6.32875
C46:0/C47:7|||785.72104075	785.721	778.705	52.4873	43.4899	40.5597	1.68087	2.34959	2.39961
C47:3|||793.6897406216	793.69	786.674	3.73034	1.79957	5.08318	1.4436	1.75978	1.69642
C47:2/C48:9|||795.7053906858	795.705	788.689	9.5433	7.33312	10.3811	1.76784	2.29625	2.3953
C47:1/C48:8|||797.72104075	797.721	790.705	19.1243	15.2127	17.4474	1.24209	2.18377	2.59244
C47:0/C48:7|||799.7366908142	799.737	792.721	19.5573	15.3812	14.8578	1.61852	1.60725	1.50914
C48:6|||801.6584404932	801.658	794.642	3.2434	3.00096	3.73931	0.700005	0.657555	0.905326
C48:5|||803.6740905574	803.674	796.658	2.61142	1.88839	2.81988	1.02396	1.24954	1.30807
C48:4|||805.6897406216	805.69	798.674	4.67223	3.7357	5.814	1.79148	2.35263	2.50029
C48:3|||807.7053906858	807.705	800.689	375.881	310.143	372.029	51.9811	60.0116	54.8742
C48:2/C49:9|||809.72104075	809.721	802.705	827.507	649.878	690.914	46.5702	51.0165	48.252
C48:1/C49:8|||811.7366908142	811.737	804.721	505.377	375.419	369.759	14.4048	16.0732	15.2009
C48:0/C49:7|||813.7523408784	813.752	806.736	100.139	72.4507	67.0798	2.62932	3.61145	2.81449
C49:6|||815.6740905574	815.674	808.658	2.06384	1.83879	2.86774	0.542339	0.697273	0.819949
C49:5|||817.6897406216	817.69	810.674	2.62771	1.67694	2.4075	0.535142	0.53931	0.743601
C49:4|||819.7053906858	819.705	812.689	3.54129	1.93765	4.16613	0.998061	1.03978	0.942496
C49:3/C50:10|||821.72104075	821.721	814.705	6.64236	4.82155	7.73935	3.12662	3.07404	3.63157
C49:2/C50:9|||823.7366908142	823.737	816.721	27.6607	21.6629	26.6724	4.03082	4.77131	5.4904
C49:1/C50:8|||825.7523408784	825.752	818.736	59.3364	42.0899	47.1634	3.21379	3.94372	3.75541
C49:0/C50:7|||827.6740905574	827.674	820.658	24.7094	18.2706	16.9312	0.879717	1.12153	1.24491
C50:6|||829.6897406216	829.69	822.674	5.32705	5.51695	5.37524	0.752734	0.877248	0.994401
C50:5|||831.7053906858	831.705	824.689	4.6449	2.80071	5.71862	1.59967	1.88288	2.14661
C50:4|||833.72104075	833.721	826.705	13.5343	11.5867	14.0324	6.41774	6.65144	6.7504
C50:3/C51:10|||835.7366908142	835.737	828.721	245.625	200.631	233.562	95.8125	104.612	98.8348
C50:2/C51:9|||837.7523408784	837.752	830.736	448.114	346.37	360.652	63.3029	69.7885	68.1692
C50:1/C51:8|||839.7679909426	839.768	832.752	205.678	164.458	149.538	15.6945	17.2914	15.3304
C50:0/C51:7|||841.7836410068	841.784	834.768	26.0112	22.2924	19.1501	1.92595	2.03718	2.16481
C51:2/C52:9|||851.7679909426	851.768	844.752	24.8986	21.217	21.6224	5.00677	6.18114	5.59326
C51:1/C52:8|||853.6897406216	853.69	846.674	21.0317	16.9049	15.6318	2.025	2.20062	2.44994
C51:0/C52:7|||855.7053906858	855.705	848.689	11.4816	10.4297	10.3002	1.09064	1.25696	1.51236
C52:6|||857.72104075	857.721	850.705	5.1281	4.2146	4.78959	1.25742	1.48267	1.76111
C52:5|||859.7366908142	859.737	852.721	5.32571	4.61465	6.53085	2.23163	2.9394	2.72357
C52:4/C53:11|||861.7523408784	861.752	854.736	9.29749	6.5291	8.94154	6.77936	7.61912	7.99501
C52:3/C53:10|||863.7679909426	863.768	856.752	61.5672	47.7322	60.9185	62.0479	70.9348	68.5864
C52:2/C53:9|||865.7836410068	865.784	858.768	77.3868	63.1006	69.8603	36.2948	40.5168	39.7677
C52:1/C53:8|||867.799291071	867.799	860.783	24.6057	21.3656	21.5744	5.64913	6.35003	7.47687
C53:3/C54:10|||877.7836410068	877.784	870.768	6.29058	3.03437	4.81337	1.71534	2.05371	2.55922
C53:2/C54:9|||879.7053906858	879.705	872.689	4.95828	2.93971	5.0608	1.73079	2.00998	2.12585
C53:1/C54:8|||881.72104075	881.721	874.705	5.80929	4.9191	6.16628	1.9771	2.04171	2.43727
C53:0/C54:7|||883.7366908142	883.737	876.721	5.29897	4.34996	7.04969	1.81722	2.12878	2.36024
C54:6|||885.7523408784	885.752	878.736	4.57292	4.03801	5.47596	2.33403	2.65845	1.9166
C54:5/C55:12|||887.7679909426	887.768	880.752	3.11536	3.58454	3.8592	2.41929	2.58542	2.46019
C54:4/C55:11|||889.7836410068	889.784	882.768	4.68248	3.19149	5.51495	3.58263	3.91089	4.11882
C54:3/C55:10|||891.799291071	891.799	884.783	9.45814	6.73772	10.8151	18.758	18.7709	18.8562
C54:2/C55:9|||893.8149411352	893.815	886.799	7.06152	5.50847	6.46259	9.55165	10.7712	10.284
C54:1/C55:8|||895.8305911994	895.831	888.815	3.63604	2.51218	3.93516	1.03104	1.85391	2.20619
C55:5/C56:12|||901.7836410068	901.784	894.768	2.23825	0.887021	1.7529	0.585882	0.653535	0.425209
C55:4/C56:11|||903.799291071	903.799	896.783	3.9627	1.55889	3.68143	0.630493	0.852205	0.756198
C55:3/C56:10|||905.72104075	905.721	898.705	2.94326	1.03077	3.10953	0.577063	0.648003	1.01937
C55:2/C56:9|||907.7366908142	907.737	900.721	2.47703	0.899588	2.20277	0.677262	0.724142	0.754335
C55:1/C56:8|||909.7523408784	909.752	902.736	1.92339	1.26007	2.3196	1.52054	1.60287	1.39803
C55:0/C56:7|||911.7679909426	911.768	904.752	1.75024	1.17732	3.16502	1.88341	2.01077	1.73477
C56:6|||913.7836410068	913.784	906.768	1.14768	1.13478	2.83477	1.49615	1.56799	1.69659
C56:5/C57:12|||915.799291071	915.799	908.783	2.73959	1.86515	3.4305	1.7238	1.84373	1.7255
Sum			3874.55	3034.03	3326.25	539.631	604.508	588.189
			#01	#02	#03	#04	#05	#06
Fatty Acyl Chains in TAG (FA) (nmol/mg protein)	MASS (m/z)	Molecular Weight	FasnFl/Fl 1	FasnFl/Fl 2	FasnFl/Fl 3	cAdFasnKO 1	cAdFasnKO 2	cAdFasnKO 3
228(14:0)	228	228	665.112	508.155	586.298	42.552	47.0876	46.0495
254(16:1)	254	254	4854	3691.48	4220.9	607.216	682.665	654.573
256(16:0)	256	256	3921.55	3172.72	3073.93	242.82	270.178	250.116
278(18:3)	278	278	89.1	72.0035	88.2548	14.3423	18.8675	19.4785
280(18:2)	280	280	73.8818	64.044	77.4122	27.9301	30.9782	26.8616
282(18:1)	282	282	1032.4	795.347	924.677	385.886	420.28	408.216
284(18:0)	284	284	488.869	444.813	431.813	169.472	190.377	197.035
302(20:5)	302	302	64.2353	48.5846	75.3357	17.0624	19.321	21.987
304(20:4)	304	304	101.337	69.6606	110.038	26.2306	29.6044	34.7839
306(20:3)	306	306	70.1482	50.3789	84.0267	20.8496	24.1991	26.6381
310(20:1)	310	310	52.9486	38.9107	60.857	16.63	19.1034	20.6531
312(20:0)	312	312	56.9279	42.774	68.3253	17.1821	20.1596	20.0446
328(22:6)	328	328	64.1739	46.0864	82.803	19.7494	22.3813	21.5838
332(22:4)	332	332	50.1812	32.2866	58.0146	12.8817	17.0745	14.6452
334(22:3)	334	334	53.2151	34.8095	61.8467	13.6491	15.4533	16.26
336(22:2)	336	336	47.3372	36.0329	58.4314	14.2279	17.4492	17.6541
338(22:1)	338	338	48.1954	35.4146	63.5746	16.2076	19.7163	20.6011
Sum			11733.6	9183.5	10126.5	1664.89	1864.89	1817.18

## Sheet: Adipose tissue
Subcutaneous white adipose tissue
Sample ID		#01	#02	#03	#04	#05	#06	#07	#08
Sample Description		FasnFl/Fl 1	FasnFl/Fl 2	FasnFl/Fl 3	FasnFl/Fl 4	iAdFasnKO 1	iAdFasnKO 2	iAdFasnKO 3	iAdFasnKO 4
		FasnFl/Fl 1	FasnFl/Fl 2	FasnFl/Fl 3	FasnFl/Fl 4	iAdFasnKO 1	iAdFasnKO 2	iAdFasnKO 3	iAdFasnKO 4
Phosphatidylethanolamine (PE) (nmol/mg protein)	MASS:PE	#1	#2	#3	#4	#5	#6	#7	#8
P16:0-18:2	920.512	0.236005	0.123491	0.287114	0.157095	0.118098	0.0498468	0.124114	0.0652261
P18:1-16:0/P16:0-18:1	922.528	0.593231	0.374583	0.628212	0.529476	0.373076	0.257013	0.330421	0.201032
P18:0-16:0/P16:0-18:0	924.544	0.153612	0.0936302	0.0793009	0.00992125	0.0414186	0.0400617	0.115645	0.0166709
D16:1-18:2	934.492	0.220486	0.163244	0.255025	0.127305	0.107749	0.0398559	0.112525	0.0363134
D16:0-18:2/D16:1-18:1	936.507	1.46502	1.06398	1.45025	0.944116	0.597505	0.384331	0.58489	0.302606
D16:0-18:1	938.523	0.472178	0.446705	0.399596	0.357089	0.239737	0.146513	0.221439	0.145403
P16:1-20:4/ P14:0-22:5	942.497	0.159201	0.0937525	0.252426	0.101476	0.0195185	0.0261468	0.0669034	0.0201995
P16:0-20:4	944.512	1.39917	0.685938	1.56593	0.954411	0.859912	0.398828	0.75418	0.572147
P16:0-20:3/P18:1-18:2	946.528	0.359277	0.235741	0.396328	0.204107	0.197641	0.105714	0.219061	0.106789
P18:1-18:1/P18:0-18:2/P16:0-20:2	948.544	1.32791	0.715219	1.35091	1.00403	0.771945	0.388784	0.867517	0.314788
P18:0-18:1/P16:0-20:1	950.559	0.716946	0.549451	0.786296	0.657936	0.435012	0.281925	0.389269	0.224638
A18:0-18:1	952.575	0.381062	0.213189	0.161075	0.283208	0.225622	0.187918	0.242584	0.224324
D16:1-20:4	958.492	0.209096	0.120475	0.252616	0.0800079	0.131704	0.0902766	0.0582866	0.0634293
D16:0-20:4/D18:2-18:2	960.507	0.734671	0.429743	0.867477	0.43528	0.487367	0.295007	0.410999	0.305809
D18:1-18:2/D16:0-20:3	962.523	1.56991	1.15235	1.79212	1.16703	1.8677	1.50081	1.75832	0.896202
D18:0-18:2/D18:1-18:1/D16:0-20:2	964.539	1.72455	1.43122	1.78954	1.42729	1.58159	1.1517	1.57381	0.911811
D18:0-18:1/D16:0-20:1	966.554	0.438174	0.209768	0.265533	0.327256	0.242633	0.200361	0.350693	0.219406
P16:0-22:6/D18:0-18:0/P18:2-20:4	968.512	1.45275	0.821949	1.66529	0.960284	1.02018	0.521826	0.964374	0.670915
P18:1-20:4/P16:0-22:5	970.528	0.798368	0.325432	1.08493	0.595903	0.619163	0.330654	0.599829	0.508611
P18:0-20:4/P16:0-22:4/P18:1-20:3	972.544	0.769256	0.444816	0.960169	0.610041	0.537634	0.323489	0.684171	0.460783
P18:0-20:3	974.559	0.0909471	0.0800098	0.121127	0.0731796	0.0841594	0.0683226	0.061187	0.0923621
P20:1-18:1/P18:1-20:1	976.575	0.017066	0.0467633	0.0394131	0.0178087	0.0412059	0.0414893	0.0228263	0.0109103
P18:1-20:0	978.591	0.0410408	0.0836509	0.0230681	0.0284733	0.0445532	0.056489	0.0413733	0.0450173
P20:0-18:0/P18:0-20:0	980.476	0.0774938	0.0534542	0.0491021	0.0528608	0.0448502	0.0491215	0.0793508	0.0426682
D16:1-22:6	982.492	0.153329	0.100281	0.147955	0.0690736	0.0919121	0.0604976	0.111459	0.0409364
D16:0-22:6	984.507	1.09664	0.72364	1.0436	0.503718	0.741479	0.461766	0.707299	0.357821
D18:1-20:4D/16:0-22:5	986.523	0.895827	0.542729	0.923777	0.6322	1.06017	0.92643	1.07652	0.509095
D18:0-20:4/D16:0-22:4	988.539	1.93441	1.34443	2.12064	1.31481	2.05078	1.40748	1.72834	1.32367
D18:0-20:3/D18:1-20:2/D16:0-22:3	990.554	0.180317	0.150391	0.173634	0.101391	0.18608	0.11568	0.13608	0.0653627
P18:2-22:6/D18:1-20:1	992.57	0.107172	0.0592098	0.0964115	0.0640399	0.0722282	0.0938634	0.0550292	0.0479215
P18:1-22:6/D18:0-20:1	994.528	0.323498	0.172802	0.324387	0.214691	0.323964	0.178986	0.2906	0.213187
P18:0-22:6/P18:1-22:5/D18:0-20:0	996.544	0.549391	0.317289	0.691692	0.448158	0.459034	0.23887	0.438815	0.230771
P18:0-22:5/P18:1-22:4	998.559	0.248758	0.166939	0.333698	0.23586	0.165397	0.130005	0.19023	0.182875
P18:0-22:4/P20:0-20:4/P18:1-22:3	1000.58	0.101958	0.0981129	0.0932094	0.0598502	0.071297	0.0358702	0.0574352	0.046683
A20:0-20:4/P18:0-22:3	1002.59	0.0487173	0.053605	0.0420059	0.0192223	0.0270627	0.0461441	0.0794284	0.0691752
D18:2-22:6	1008.51	0.168287	0.0507899	0.14384	0.0543984	0.141756	0.110143	0.15879	0.0805999
D18:1-22:6	1010.52	0.519864	0.265135	0.492239	0.319593	1.08896	0.808377	0.83	0.443862
D18:0-22:6/D18:1-22:5	1012.54	0.846294	0.612998	0.991239	0.559099	1.15757	0.727396	0.874612	0.64457
D18:0-22:5/D18:1-22:4	1014.55	0.193982	0.125035	0.20399	0.147177	0.115206	0.0976331	0.143199	0.142386
D20:0-20:4/D18:0-22:4	1016.57	0.107863	0.0590015	0.0586302	0.0410113	0.0633242	0.0393739	0.0613384	0.108217
	Sum	22.8837	14.8009	24.4038	15.8899	18.5062	12.415	17.5729	10.9652
Lyso-Phosphatidylethanolamine (LPE) (nmol/mg protein)	MASS:LPE	#1	#2	#3	#4	#5	#6	#7	#8
16:0	476.278	0.139676	0.136489	0.158166	0.0930974	0.0991767	0.0810169	0.106446	0.0871842
18:2	500.278	0.137338	0.141971	0.204121	0.0920369	0.130779	0.116554	0.168927	0.0800999
18:1	502.293	0.232655	0.447789	0.241494	0.185853	0.326491	0.409264	0.308854	0.186052
18:0	504.309	0.143776	0.131268	0.170026	0.114477	0.179171	0.155478	0.18875	0.158729
20:4	524.278	0.199726	0.309126	0.220809	0.134318	0.220411	0.253439	0.236369	0.17686
22:6	548.278	0.181744	0.248875	0.225543	0.114945	0.229693	0.20204	0.249936	0.141346
22:5	550.293	0.0337931	0.0670494	0.0384027	0.0311713	0.0312931	0.0462115	0.0484143	0.0310018
22:4	552.309	0.00920782	0.0210279	0.00776521	0.00850786	0.0117396	0.0151043	0.0154308	0.013781
	Sum	1.07792	1.5036	1.26633	0.774407	1.22875	1.27911	1.32313	0.875054
Ceramide (CER) (nmol/mg protein)	MASS:CER	#1	#2	#3	#4	#5	#6	#7	#8
N16:0	536.504	0.0113406	0.0232694	0.193124	0.00981979	0.00443151	0.00141682	0.0147656	0.00400228
N18:0	564.536	0.0212478	0.0226174	0.0399206	0.0100292	0.0122229	0.00669638	0.0209639	0.0076066
N20:0	592.567	0.0145391	0.0171531	0.0283558	0.00770715	0.0126719	0.00688573	0.0161477	0.00370022
N22:1	618.583	0.00923112	0.00626865	0.0102638	0.0070474	0.00352622	0.00294846	0.00639508	0.00301417
N22:0	620.598	0.0536067	0.0463284	0.090443	0.0259383	0.0409015	0.0218009	0.052478	0.0153388
N23:1	632.598	0.00442741	0.00329714	0.0082879	0.000828316	0.00292012	0.00177885	0.00452915	0.00189322
N23:0	634.614	0.0454658	0.0472134	0.0702651	0.0254394	0.0422313	0.0220213	0.0344486	0.0186272
N24:2	644.598	0.0562398	0.0566676	0.0856882	0.03506	0.0338835	0.0169467	0.0621908	0.0237501
N24:1	646.614	0.416166	0.315582	0.561161	0.187158	0.279914	0.126335	0.427471	0.127858
N24:0	648.629	0.169477	0.139454	0.247665	0.0897057	0.12372	0.0583343	0.113054	0.0503893
OH_N24:2	660.593	0.00503027	0.00277773	0.00459887	0.0024011	0.00345241	0.00323328	0.00300463	0.00167905
OH_N24:1	662.609	0.00716172	0.0113289	0.0228181	0.00628891	0.00828582	0.00519212	0.00836222	0.00358661
OH_N24:0	664.624	0.00261255	0.00551371	0.00667735	0.000994255	0.00325881	0.0028664	0.00489515	0.000888017
	Sum	0.816546	0.697471	1.36927	0.408418	0.571419	0.276456	0.768706	0.262333
Phosphatidylinositol (PI) (nmol/mg protein)	MASS:PI	#1	#2	#3	#4	#5	#6	#7	#8
16:0-18:2	833.518	0.058325	0.0461385	0.0867229	0.0442767	0.0273286	0.0197164	0.0358645	0.02425
16:0-18:1	835.534	0.0296463	0.0237924	0.0385089	0.0277694	0.0174446	0.014907	0.0224152	0.0166779
16:1-20:4	855.502	0.0218409	0.0145384	0.0271735	0.0105145	0.00652368	0.00293359	0.00350199	0.00481781
16:0-20:4	857.518	0.349801	0.292372	0.368164	0.200934	0.16495	0.100114	0.145725	0.0933984
18:1-18:2	859.534	0.0901886	0.0697192	0.161668	0.0856839	0.121819	0.0959873	0.125106	0.059346
18:0-18:2	861.549	0.146132	0.110477	0.208221	0.110251	0.14143	0.160354	0.215505	0.122391
18:0-18:1	863.565	0.0410366	0.0391258	0.0490541	0.0335771	0.0348103	0.0352606	0.0408618	0.028516
17:0-20:4	871.534	0.0462287	0.0369294	0.0455925	0.0346846	0.0356293	0.0208975	0.0304477	0.0278963
18:2-20:4/16:0-22:6	881.518	0.039438	0.024131	0.0608166	0.037735	0.0411841	0.0320277	0.048522	0.0269727
18:1-20:4	883.534	0.388967	0.270319	0.516541	0.293232	0.401402	0.284756	0.387459	0.250577
18:0-20:4	885.549	2.08031	1.30984	2.2081	1.46297	2.47182	1.74264	2.02166	1.5261
18:0-22:6	909.549	0.0270065	0.0183642	0.0397103	0.0266377	0.0244022	0.0208642	0.0252082	0.0274616
18:0-22:5	911.565	0.036393	0.0231386	0.0425384	0.0330075	0.0239939	0.0125535	0.0231027	0.0328351
18:0-22:4	913.581	0.013475	0.0175924	0.0160136	0.01017	0.0146093	0.0116654	0.0128312	0.0158937
18:0-22:3	915.596	0.00433378	0.0213787	0.00411708	0.0050848	0.00497321	0.0185019	0.0252175	0.00461418
	Sum	3.37312	2.31785	3.87294	2.41653	3.53232	2.57318	3.16343	2.26175
Phosphatidylserine (PS) (nmol/mg protein)	MASS:PS	#1	#2	#3	#4	#5	#6	#7	#8
16:0-16:0	734.497	0.00844625	0.00153791	0.0178815	0.0098283	0.00871112	0.0033048	0.012284	0.0153486
16:0-18:2	758.497	0.0613353	0.029579	0.115938	0.0454634	0.0185998	0.00913136	0.03129	0.0310683
16:0-18:1	760.513	0.119723	0.0553607	0.126684	0.0806266	0.0487131	0.0250907	0.056405	0.0739478
16:0-18:0	762.529	0.0221103	0.0207772	0.0312133	0.0240848	0.0271535	0.00576754	0.0272451	0.0348756
18:2-18:2	782.497	0.0430523	0.0113802	0.0541683	0.0390669	0.0193116	0.00398571	0.0175578	0.0357625
18:1-18:2	784.513	0.121176	0.0602512	0.146557	0.081271	0.0700635	0.0391803	0.107387	0.0653563
18:0-18:2	786.529	2.03998	1.30892	2.13543	1.63	1.39746	0.788093	1.56623	1.13929
18:0-18:1	788.544	2.97557	1.7964	2.32756	2.22761	1.79765	0.994255	1.63832	0.982884
17:0-20:2	800.545	0.0186801	0.0213343	0.0243394	0.0121791	0.0187472	0.0173857	0.0166529	0.0247638
17:0-20:1	802.56	0.0392965	0.0577721	0.028585	0.0252333	0.0282862	0.0393975	0.0308526	0.0218552
18:2-20:4	806.497	0.0850372	0.0491364	0.123897	0.0562742	0.0302497	0.0329273	0.0461648	0.0455898
18:1-20:4	808.513	0.216748	0.103127	0.227019	0.129976	0.129186	0.0665669	0.109971	0.10074
18:0-20:4	810.529	1.99731	1.14604	1.65966	1.12259	1.32529	0.649147	0.984993	0.968176
18:0-20:3	812.544	0.615522	0.333462	0.494122	0.346902	0.435427	0.258937	0.369018	0.307667
18:0-20:2	814.56	0.0898698	0.0469121	0.0691787	0.064023	0.0514919	0.0312736	0.0582449	0.057884
18:0-20:1	816.575	0.15436	0.102231	0.0951297	0.128402	0.0981582	0.0440778	0.0596372	0.0556254
18:0-20:0	818.591	0.022456	0.0516041	0.0161051	0.0179037	0.0287984	0.0307429	0.0407821	0.0269114
17:0-22:6	820.513	0.0363198	0.0158957	0.0351394	0.025868	0.0369207	0.0119432	0.0285722	0.0225556
17:0-22:5	822.529	0.0197707	0.00863526	0.0128905	0.0230388	0.011159	0.00838824	0.00781766	0.0113049
17:0-22:4	824.545	0.0208257	0.0205698	0.0185908	0.0159972	0.0199008	0.0104902	0.0131468	0.0229655
17:0-22:3	826.56	0.0333925	0.0719072	0.0187987	0.0123994	0.0246359	0.0345611	0.0296355	0.0225207
17:0-22:2	828.576	0.00721975	0.0242382	0.00351602	0.00306868	0.00678501	0.00822301	0.00557363	0.00611258
18:1-22:6	832.513	0.218453	0.0917255	0.182501	0.143393	0.226448	0.13596	0.131726	0.101218
18:0-22:6	834.529	3.89823	2.36446	3.05082	2.15363	3.07055	1.52651	2.07264	1.42196
18:0-22:5	836.544	0.819381	0.505738	0.830294	0.64905	0.504829	0.310933	0.502553	0.451596
20:0-20:4/18:0-22:4	838.56	0.256879	0.154904	0.233329	0.197826	0.194897	0.0713305	0.188517	0.214906
20:0-20:3/18:0-22:3	840.575	0.015033	0.0123978	0.0149364	0.0302655	0.0138733	0.0118744	0.0250024	0.0200664
20:0-20:2/18:0-22:2	842.591	0.106808	0.0772323	0.0646074	0.074773	0.0642709	0.0355459	0.0557022	0.0367896
20:0-20:1/18:0-22:1	844.607	0.199305	0.141965	0.134213	0.151946	0.119373	0.0797037	0.102793	0.0499934
19:0-22:6	848.545	0.0565779	0.0446539	0.0390143	0.0294276	0.0600139	0.0454859	0.0313819	0.0209414
19:0-22:5	850.56	0.0618536	0.140864	0.0476642	0.0324667	0.0692769	0.0924573	0.0667728	0.0293829
19:0-22:4	852.576	0.0151007	0.0365471	0.00860089	0.010468	0.0106198	0.00920861	0.0170985	0.0166663
19:0-22:3	854.592	0.0261665	0.0229737	0.0147421	0.0182552	0.00799127	0.00893716	0.0027288	0.0133855
19:0-22:2	856.607	0.0209583	0.0170876	0.0135994	0.00751921	0.0239974	0.0174249	0.00611897	0.0143004
20:2-22:6	858.529	0.0488071	0.0409731	0.026972	0.0377836	0.0372029	0.0291995	0.0364429	0.0235508
20:1-22:6	860.544	0.0200266	0.0263361	0.0132519	0.00913608	0.0310352	0.0177756	0.0192871	0.0128004
20:0-22:6	862.56	0.0186173	0.00953607	0.0195712	0.0211201	0.0179024	0.00744815	0.00978753	0.0155172
20:0-22:5	864.575	0.0295086	0.0152282	0.0195897	0.0210979	0.0225799	0.014697	0.0162233	0.0140537
20:0-22:4	866.591	0.0274633	0.0669526	0.0194036	0.0173339	0.0282046	0.0328759	0.0302682	0.0175773
20:0-22:3	868.607	0.0245919	0.0232962	0.0142612	0.0198968	0.0141456	0.0143794	0.0110383	0.00975184
20:0-22:2	870.622	0.0551286	0.0444871	0.0349625	0.038925	0.0387933	0.0230712	0.0266453	0.014607
20:0-22:1	872.638	0.14136	0.116669	0.0992236	0.119553	0.0900412	0.0495794	0.0692045	0.0379142
22:6-22:5	880.513	0.0156473	0.0114558	0.00714924	0.0114727	0.0283859	0.00750526	0.00838251	0.00808912
22:6-22:4	882.529	0.013915	0.0278688	0.0093122	0.011463	0.0194887	0.0268239	0.00780558	0.00764632
	Sum	14.838	9.33042	12.6804	9.9286	10.3266	5.6816	8.69591	6.62592
Phosphatidylglycerol (PG) (pmol/mg protein)	MASS:PG	#1	#2	#3	#4	#5	#6	#7	#8
16:1-16:1	717.471	6.85432	3.58046	2.43212	7.03655	5.88165	2.92545	5.94363	7.00836
16:1-18:2	743.487	3.25306	2.63851	5.44594	2.58423	1.6438	1.22132	1.67343	0.788839
16:0-18:2	745.503	25.2663	20.4371	43.378	17.2724	16.1907	12.5826	16.3309	8.98474
16:0-18:1	747.518	67.6112	58.2665	128.375	50.3567	75.6868	51.4011	76.3496	51.816
18:2-18:2	769.503	16.8063	10.6828	35.7163	14.2955	9.41531	6.12283	14.9061	9.02149
18:1-18:2	771.518	33.7771	25.9262	70.4655	30.2883	24.3844	18.3454	37.769	21.1737
18:1-18:1	773.534	42.7726	36.6486	68.7894	32.9214	37.3759	29.8902	44.805	27.7787
18:0-18:1	775.549	10.1035	5.08005	10.4894	6.25448	8.02135	3.70934	5.74158	2.70465
16:1-22:6	791.487	2.15055	0.572245	3.19893	0.895401	0.416372	0.312621	0.724779	0.676716
18:2-20:4/16:0-22:6	793.503	4.7331	2.53134	7.79476	4.42915	1.65716	0.126215	4.36519	4.19982
18:1-20:4	795.518	4.5888	2.16107	5.13375	3.59226	2.68976	1.68367	4.49363	4.17889
18:0-20:4	797.534	6.26464	3.37288	5.23833	3.80545	4.4302	2.2108	5.4462	3.89983
20:4-20:4/18:2-22:6	817.503	14.6472	8.32139	33.3458	14.7872	8.77036	4.43639	15.7877	15.3497
18:1-22:6	819.518	20.9057	10.4489	39.5725	18.265	14.8847	7.98017	24.0416	20.8905
18:0-22:6	821.534	7.42808	4.4908	9.7081	4.17533	5.29964	2.53967	8.48966	6.49945
20:4-22:6	841.503	2.9045	1.10292	4.84279	3.1725	1.34217	0.353153	3.04994	5.61849
22:6-22:6	865.503	10.6368	5.81237	16.1817	9.64609	7.55347	2.23903	8.86965	18.5603
22:5-22:6	867.518	3.87767	0.165421	7.14083	4.29527	2.43576	0.215428	4.14214	5.61705
	Sum	284.582	202.24	497.25	228.073	228.08	148.295	282.93	214.767
Sphingomyelin (SM) (nmol/mg protein)	MASS:SM	#1	#2	#3	#4	#5	#6	#7	#8
N15:0	695.568	0.0375911	0.0327548	0.05352	0.0221222	0.0244393	0.0195351	0.0239014	0.0216139
N16:1	707.568	0.109335	0.0909095	0.120664	0.0813464	0.0656028	0.0370654	0.0479551	0.0302478
N16:0	709.584	2.46854	2.05627	2.68844	1.98393	1.93954	1.03436	1.67367	1.36124
N17:0	723.599	0.0415337	0.03502	0.0460609	0.0259102	0.038709	0.0194261	0.0258221	0.0188184
N18:1	735.599	0.111462	0.082628	0.087123	0.0645064	0.0685532	0.0292237	0.0456816	0.021417
N18:0	737.615	0.905418	0.635166	0.758583	0.600379	0.642217	0.279785	0.424596	0.295863
N19:0	751.631	0.0612209	0.0423147	0.0515105	0.0447411	0.0476291	0.020074	0.0295744	0.0166967
N20:1	763.631	0.0738495	0.0620452	0.0541321	0.0421981	0.0590785	0.031711	0.0241276	0.0201456
N20:0	765.646	0.354627	0.273356	0.342998	0.264071	0.30938	0.164313	0.178919	0.128961
N21:1	777.646	0.00782075	0.0100473	0.00554992	0.00597136	0.0100541	0.00669979	0.00199954	0.000420324
N21:0	779.662	0.0447235	0.0352654	0.0475446	0.0355044	0.0532339	0.0303134	0.0223182	0.0205431
N22:2	789.646	0.0173242	0.0110596	0.0215983	0.0159813	0.0131972	0.00755657	0.0122985	0.0105444
N22:1	791.662	0.178354	0.158092	0.149293	0.114912	0.155014	0.0683347	0.0633086	0.0492883
N22:0	793.677	0.58027	0.471244	0.581574	0.437089	0.548058	0.263321	0.270642	0.246461
N23:1	805.677	0.0938796	0.0867778	0.0911394	0.0631722	0.122477	0.0604387	0.0388147	0.0452909
N23:0	807.693	0.20657	0.177442	0.236948	0.158243	0.276907	0.144254	0.0896972	0.122383
N24:3	815.662	0.0313523	0.0209201	0.0232028	0.0183734	0.0216779	0.0102606	0.0146626	0.0113165
N24:2	817.677	0.429371	0.36109	0.435502	0.397992	0.422409	0.197359	0.216925	0.250446
N24:1	819.693	1.30967	1.02346	1.27285	0.994532	1.33527	0.634192	0.620621	0.636418
N24:0	821.709	0.307124	0.290494	0.34012	0.241016	0.344403	0.149917	0.121243	0.131562
N25:1	833.709	0.0148232	0.019445	0.0177991	0.0130473	0.0303307	0.0176984	0.0143643	0.0135426
N25:0	835.724	0.0168517	0.0194994	0.0234313	0.0156269	0.0213469	0.013527	0.0090105	0.00978153
	Sum	7.40171	5.99531	7.44958	5.64067	6.54953	3.23936	3.97015	3.463
Phosphatidylcholine (PC) (nmol/mg protein)	MASS:PC	#1	#2	#3	#4	#5	#6	#7	#8
D14:0-16:0	712.547	0.139618	0.124922	0.176016	0.103484	0.0582499	0.0310007	0.068414	0.0931293
A16:0-16:0	726.599	0.0639346	0.0886844	0.0764073	0.0307985	0.0313776	0.00967795	0.0592107	0.0815742
D16:1-16:1/D14:1-18:1	736.547	0.0476435	0.0593022	0.0866109	0.0459997	0.0411259	0.0172648	0.0353917	0.0332588
D16:1-16:0/D14:1-18:0	738.563	0.507649	0.456612	0.583139	0.298061	0.212907	0.113582	0.222353	0.229277
D16:0-16:0	740.578	1.08944	0.866259	1.26375	0.754122	0.467289	0.346933	0.724525	0.842171
P16:0-18:1/P18:1-16:0	750.599	0.0475041	0.0335396	0.0928572	0.0646079	0.0361952	0.0348961	0.0718773	0.0428622
P16:0-18:0/P18:0-16:0/A18:1-16:0/A16:0-18:1	752.615	0.12578	0.134737	0.190476	0.119797	0.101611	0.0580778	0.103123	0.120799
A16:0-18:0	754.63	0.121238	0.0844505	0.156822	0.0633692	0.0547003	0.0430507	0.0457428	0.0613847
D16:1-18:2	762.563	0.267228	0.221145	0.391716	0.201503	0.254992	0.167873	0.259584	0.150962
D16:0-18:2	764.578	5.34033	4.1728	5.83496	3.18013	3.38423	2.38375	2.9904	2.20562
D16:0-18:1	766.594	2.74275	2.17884	2.99659	1.8175	1.73631	1.12665	1.59236	1.31236
D16:0-18:0	768.609	0.210932	0.191524	0.247687	0.139113	0.116797	0.0770241	0.111028	0.138202
P16:0-20:4/P20:4-16:0/P18:2-18:2	772.583	0.0481385	0.0193635	0.086047	0.0518343	0.0700068	0.0157354	0.0494934	0.040456
P18:1-18:1	776.615	0.0145258	0.024508	0.00876803	0.0261962	0.0152926	0.0188764	0.0465844	0.0344545
P18:0-18:1/P18:1-18:0	778.63	0.203577	0.349023	0.250346	0.100546	0.212495	0.257407	0.205865	0.147828
A18:0-18:1/P18:0-18:0	780.646	1.39808	0.93808	1.53214	0.624011	0.784868	0.72092	0.746143	0.491798
A16:0-20:0	782.661	0.631265	0.299353	0.764904	0.282974	0.288274	0.241372	0.327675	0.222026
D18:2-18:3/D16:1-20:4	786.563	0.178246	0.123194	0.266554	0.114212	0.104027	0.0751471	0.142686	0.0878342
D18:2-18:2/D16:0-20:4	788.578	1.9031	1.16507	2.19201	1.13087	1.66703	1.23992	1.71674	1.33818
D18:1-18:2/D16:0-20:3	790.594	2.09799	1.39658	2.52991	1.35733	2.69916	2.3066	3.24023	1.81303
D18:0-18:2/D18:1-18:1	792.609	5.68568	4.43813	6.42579	3.45277	7.42684	5.70427	6.02854	3.72137
D18:0-18:1	794.625	1.19577	1.0492	1.42767	0.727203	1.02614	0.792798	0.830472	0.568978
D18:0-18:0	796.641	0.0508268	0.027697	0.0487768	0.0306587	0.0394537	0.0318902	0.0474964	0.0397793
P18:1-20:4	798.599	0.0683412	0.0591533	0.110268	0.0710138	0.0573966	0.0365191	0.0658054	0.0883543
P18:0-20:4	800.615	0.0639273	0.0618225	0.114283	0.0606428	0.0664775	0.0303394	0.0783004	0.128808
P18:2-20:1/P20:1-18:2/A18:0-20:4	802.63	0.0887939	0.151021	0.109827	0.0634713	0.0783523	0.0923152	0.0929154	0.0730121
P18:1-20:1/P16:1-22:1	804.646	0.488286	0.480558	0.553898	0.243628	0.379407	0.550227	0.424633	0.291386
P18:0-20:1/P16:0-22:1	806.661	0.609455	0.435964	0.687937	0.335391	0.768007	0.908981	1.21358	0.471474
P18:0-20:0/P16:0-22:0	808.677	1.272	0.834762	1.39798	0.571058	1.42551	1.60669	1.58762	0.700416
D18:2-20:5	810.563	0.177774	0.149913	0.205161	0.0657338	0.14239	0.194819	0.126316	0.104564
D16:0-22:6/D18:2-20:4	812.578	0.704606	0.381443	0.754561	0.336031	0.625561	0.466589	0.606444	0.479377
D18:1-20:4/D16:0-22:5	814.594	0.57016	0.255695	0.65739	0.311682	0.610891	0.463635	0.666088	0.527821
D18:2-20:2/D18:0-20:4	816.609	1.23145	0.72764	1.06957	0.664739	1.63405	1.06306	1.11246	0.98575
D18:0-20:3	818.625	0.271505	0.221174	0.327026	0.157744	0.349175	0.26093	0.260911	0.187065
D18:0-20:2/P18:2-22:6	820.641	0.0682992	0.0750344	0.115768	0.060057	0.10328	0.0864269	0.0797463	0.0451921
D18:0-20:1/P18:1-22:6	822.656	0.043201	0.0366845	0.0647247	0.030135	0.0579536	0.0445784	0.0345139	0.0319233
A18:0-22:6/P18:0-22:5	826.63	0.0283929	0.0687199	0.0349391	0.0227293	0.0259863	0.0323631	0.0373613	0.042448
P18:2-22:2	828.646	0.2148	0.230809	0.240332	0.0967862	0.166012	0.204462	0.165735	0.141294
D18:2-22:6	836.578	0.101908	0.103393	0.116936	0.040251	0.180286	0.20265	0.14914	0.123407
D18:1-22:6/D18:2-22:5	838.594	0.124359	0.123642	0.123914	0.0531613	0.190992	0.191114	0.183824	0.152425
D18:0-22:6	840.609	0.34303	0.303865	0.36105	0.153583	0.493447	0.392936	0.345737	0.252543
D18:0-22:5	842.625	0.0533624	0.0442256	0.0437783	0.0301509	0.0530785	0.0380618	0.0566017	0.0486535
D18:0-22:4/D20:0-20:4/D20:2-20:2	844.641	0.0063053	0.00779197	0.0189852	0.0157683	0.0200742	0.00813934	0.00929911	0.0155981
	Sum	30.6412	23.1963	34.7383	18.1008	28.2577	22.6896	26.963	18.7088
Lyso Phosphatidylcholine (LPC) (nmol/mg protein)	MASS:LPC	#1	#2	#3	#4	#5	#6	#7	#8
A16:0	504.343	0.0359868	0.0424632	0.0525562	0.0274489	0.023998	0.0231421	0.0352162	0.0332406
16:1	516.307	0.0861373	0.0878197	0.0651574	0.073597	0.0791619	0.0723019	0.0803453	0.0756469
16:0	518.322	1.71258	1.36671	1.74707	1.14059	0.958633	0.586034	1.04395	0.865329
18:2	542.322	0.836	0.49609	0.900327	0.489934	0.742005	0.415224	0.666258	0.477795
18:1	544.338	0.387075	0.290475	0.376551	0.235421	0.35641	0.251577	0.374091	0.28815
18:0	546.354	1.09055	0.882242	1.22856	0.845933	0.940457	0.764884	1.15323	0.900391
20:4	566.322	0.127397	0.0658687	0.0971077	0.0519513	0.119777	0.0608988	0.0826663	0.0795436
20:3	568.338	0.0207529	0.0131933	0.0156663	0.00428965	0.0209574	0.0090409	0.0152439	0.0122402
22:6	590.322	0.0781193	0.0322137	0.0811227	0.0358846	0.06611	0.0262996	0.0555124	0.0390814
	Sum	4.3746	3.27708	4.56412	2.90505	3.30751	2.2094	3.50652	2.77142
Phosphatidic acid (PA) (nmol/mg protein)	MASS:PA	#1	#2	#3	#4	#5	#6	#7	#8
16:1-16:1PA	643.434	0.00859887	0.0052339	0.00175178	0.0112618	0.00616094	0.00522108	0.00709213	0.00747314
16:0-18:2PA	671.466	0.0134572	0.0124725	0.00971794	0.0145243	0.00831169	0.00779155	0.00685933	0.0054922
16:0-18:1PA	673.481	0.0139973	0.0111767	0.0110482	0.0114719	0.00900308	0.00737265	0.006749	0.00624662
16:0-18:0PA	675.497	0.00708228	0.00407348	0.00483863	0.00246927	0.00825964	0.005498	0.00178386	0.00123714
18:0-18:2/18:1-18:1PA	699.497	0.0403938	0.0299831	0.0281512	0.0324178	0.0334533	0.0383585	0.0233608	0.015769
18:0-18:1PA	701.513	0.0212421	0.0111209	0.0117731	0.0132204	0.0110524	0.0100214	0.00774881	0.00432462
18:0-20:4PA	723.497	0.02613	0.0168211	0.017306	0.016043	0.0198529	0.019356	0.0125264	0.0108302
18:0-20:3PA	725.513	0.00818813	0.00624104	0.0070187	0.0100139	0.0127306	0.0194742	0.00867452	0.00537283
18:0-20:2PA	727.528	0.0217376	0.00985432	0.010051	0.0121603	0.0189087	0.034609	0.0112663	0.0064721
	Sum	0.160827	0.106977	0.101657	0.123583	0.127733	0.147702	0.0860612	0.0632179
Cardiolipin (CL) (pmol/mg protein)	MASS:CL	#1	#2	#3	#4	#5	#6	#7	#8
14:0-16:0-16:1-16:0	659.949	1.26789	7.60448	4.76893	24.7834	22.0361	32.1913	7.72631	6.08376
18:2-18:2-18:2-16:1	710.973	17.1219	11.5871	18.467	5.37616	5.25905	7.98954	7.59628	3.6771
18:2-18:2-18:2-16:0	711.981	1.34677	0.539564	1.62655	0.150952	1.45837	4.90283	2.71057	0.821722
18:2-18:2-18:2-18:2	723.981	121.701	72.8122	123.701	51.7999	69.0171	85.7283	89.3546	47.6484
	Sum	141.438	92.5433	148.563	82.1104	97.7706	130.812	107.388	58.231
Oxidized Cardiolipin (oxidized CL) (pmol/mg protein)	MASS:CL	#1	#2	#3	#4	#5	#6	#7	#8
O-18:2-18:2-18:2-18:2	731.979	3.26114	22.1801	4.46713	0.661203	5.22532	17.2912	8.56855	5.34225
OO-18:2-18:2-18:2-18:2	739.977	4.80132	28.5646	6.12456	0.519946	10.8567	22.923	16.8122	11.5465
	Sum	8.06247	50.7447	10.5917	1.18115	16.082	40.2142	25.3807	16.8887
Lyso-Cardiolipin (lyso-CL) (pmol/mg protein)	MASS:CL	#1	#2	#3	#4	#5	#6	#7	#8
18:2-18:2-18:2	592.866	20.0962	11.8739	63.7811	20.0534	27.3467	14.473	33.0613	18.6096
18:2-18:2-18:1	593.874	2.8839	2.01986	9.93159	1.847	6.6897	4.99044	12.9471	5.23278
	Sum	22.9801	13.8937	73.7127	21.9004	34.0364	19.4634	46.0084	23.8423
Triacylglycerol (TAG) (nmol/mg protein)	MASS:TAG	#01	#02	#03	#04	#05	#06	#07	#08
C36:3|||639.5170413354	639.517	5.37427	8.12973	7.35519	5.16722	5.19521	4.53333	4.70052	3.32356
C36:2|||641.5326913996	641.533	8.00855	12.8264	12.7468	9.47162	7.71582	8.02443	7.57892	5.78713
C36:1|||643.5483414638	643.548	7.39426	13.0254	13.9207	10.3588	8.25448	8.96085	6.62923	5.91311
C36:0|||645.563991528	645.564	10.8967	21.4745	15.616	14.7746	9.5246	17.6043	9.36329	8.17703
C38:3|||667.5483414638	667.548	6.60584	9.08073	8.23628	6.36027	4.40226	5.03335	3.63146	3.97245
C38:2|||669.563991528	669.564	23.9572	29.8286	31.2999	14.5382	7.44973	6.3133	5.46517	4.18073
C38:1|||671.5796415922	671.58	18.6912	22.7106	23.3884	9.978	6.35625	7.5538	5.45178	5.16936
C38:0|||673.5952916564	673.595	8.21492	14.1694	12.3582	10.5449	7.93011	7.4089	7.81271	5.75217
C39:2|||683.5801901722	683.58	1.16414	2.04896	1.58108	1.10605	0.863206	1.96641	0.478963	0.780933
C39:1|||685.5958402364	685.596	1.01764	2.38072	1.58419	1.08149	0.907497	2.39746	0.581416	1.11833
C39:0|||687.6114903006	687.611	0.465392	1.39152	1.161	1.25098	0.725005	2.72481	0.455138	1.12879
C40:4|||693.563991528	693.564	10.3074	11.401	13.0892	6.2801	4.08131	2.80019	3.26151	2.65351
C40:3|||695.5796415922	695.58	18.1976	18.982	23.1376	10.7063	4.47584	3.7844	4.02422	3.7136
C40:2|||697.5952916564	697.595	22.0299	21.4033	24.0846	12.4313	5.7079	3.57086	3.73094	3.13241
C40:1|||699.6109417206	699.611	11.5761	12.7418	10.9317	10.0904	4.73465	2.86438	3.88901	2.82458
C40:0|||701.6265917848	701.627	5.85109	8.64614	8.46283	8.44984	6.27284	4.23435	5.31353	3.57786
C41:5|||705.564540108	705.565	0.536409	1.0259	1.32995	1.05871	0.644665	1.27621	0.310607	0.733577
C41:4|||707.5801901722	707.58	0.410516	0.887228	0.902886	0.699603	0.527254	1.30522	0.292462	0.82594
C41:3|||709.5952916564	709.595	6.79219	7.08626	6.5137	6.524	4.85105	4.03853	3.92133	3.57967
C41:2|||711.6109417206	711.611	5.42106	6.17749	6.42677	5.15667	3.95294	4.52046	4.57396	2.84668
C41:1|||713.6265917848	713.627	6.19771	8.82924	7.35397	6.72477	6.44341	5.90589	5.4696	3.53649
C41:0/C42:7|||715.5483414638	715.548	3.42309	4.05855	2.62953	2.88013	2.27182	4.46342	2.72655	1.53153
C42:6|||717.563991528	717.564	4.29027	5.40224	4.47513	3.96247	3.37023	3.05617	2.65686	2.22043
C42:5|||719.5796415922	719.58	3.93292	5.02528	4.15094	3.71265	3.50994	2.44803	3.25506	2.10209
C42:4|||721.5952916564	721.595	5.51389	6.11989	5.47168	3.61552	2.45562	1.86538	2.79454	1.75088
C42:3|||723.6109417206	723.611	8.5553	8.52165	9.60469	5.54755	3.49635	2.33026	3.52595	1.9802
C42:2|||725.6265917848	725.627	7.22679	9.57294	11.3053	7.88327	3.60034	2.18026	3.44291	2.17494
C42:1|||727.642241849	727.642	7.63315	9.77801	6.57777	5.77787	4.89561	3.5829	4.50259	2.39476
C42:0|||729.6578919132	729.658	5.14865	12.4909	9.13373	8.8298	5.85639	5.36676	5.86983	4.08643
C43:6|||731.5796415922	731.58	3.12052	3.29392	3.276	3.10794	3.25426	2.52614	3.00461	2.08613
C43:5|||733.5952916564	733.595	3.67763	3.97111	3.57732	4.00375	4.04939	2.13315	2.57579	2.20795
C43:4|||735.6109417206	735.611	3.2528	3.76112	2.26908	3.99113	2.77647	1.49119	2.51588	1.55104
C43:3|||737.6265917848	737.627	4.48494	5.0035	3.3428	4.1559	2.91957	2.3968	3.55613	2.38318
C43:2|||739.642241849	739.642	6.82511	4.77429	3.18611	4.25075	2.64646	2.61556	2.7608	1.99156
C43:1|||741.6578919132	741.658	4.902	7.36932	8.27427	7.3943	4.58524	3.09191	4.70034	4.00204
C43:0/C44:7|||743.5796415922	743.58	4.37315	6.58811	2.5696	5.27855	2.98552	24.1102	2.87887	2.73832
C44:6|||745.5952916564	745.595	3.80234	4.54883	4.02464	3.66905	3.03397	5.2831	2.03855	2.09855
C44:5|||747.6109417206	747.611	3.15873	4.22252	3.57637	4.21932	2.80879	3.7066	2.64138	2.18331
C44:4|||749.6265917848	749.627	3.8167	6.3322	4.12682	4.2589	3.0466	2.06224	2.90674	1.92715
C44:3|||751.642241849	751.642	4.64557	6.64326	9.40031	6.2478	3.30265	3.27922	4.52732	2.09622
C44:2|||753.6578919132	753.658	5.50589	17.8134	22.9852	13.1802	5.95622	3.57323	3.93015	3.06398
C44:1|||755.6735419774	755.674	9.86369	19.4924	23.5216	15.4822	6.10277	4.09935	5.79434	3.74752
C44:0/C45:7|||757.6891920416	757.689	8.43872	13.7248	10.7461	11.3442	5.92162	2.66525	5.00756	3.14412
Triacylglycerol (TAG) (nmol/mg protein)	MASS:TAG	#01	#02	#03	#04	#05	#06	#07	#08
C45:6|||759.6109417206	759.611	3.90558	4.35556	4.66179	4.01283	2.9814	2.86269	3.04205	2.82848
C45:5|||761.6265917848	761.627	4.42054	4.03659	3.56213	3.86833	3.08737	2.94954	3.52803	1.85136
C45:4|||763.642241849	763.642	4.31343	3.82708	3.76122	3.22097	3.15371	1.56798	2.28269	1.60901
C45:3|||765.6578919132	765.658	3.5166	4.82823	5.73463	4.26089	3.50477	2.61979	2.95643	1.93436
C45:2|||767.6735419774	767.674	6.92011	9.91733	11.3541	10.7978	5.78724	4.87325	5.11982	4.60355
C45:1/C46:8|||769.5952916564	769.595	2.94336	3.83453	4.03678	4.66954	2.44832	1.4711	2.20198	1.36221
C45:0/C46:7|||771.6109417206	771.611	2.97952	4.71086	3.97964	4.18504	3.24841	1.6551	2.13094	1.83756
C46:6|||773.6265917848	773.627	2.77943	4.12475	3.67295	3.22951	2.7177	2.11161	2.5268	1.85544
C46:5|||775.642241849	775.642	4.01182	4.98692	5.49553	4.22173	2.80468	1.60489	2.96686	1.79613
C46:4|||777.6578919132	777.658	6.54829	10.9744	11.7281	7.06034	5.07938	3.00388	4.17768	3.38401
C46:3|||779.6735419774	779.674	11.1179	19.7825	29.3894	12.7812	9.88636	5.82534	8.7907	5.07024
C46:2|||781.6891920416	781.689	22.8957	36.804	48.3286	23.8236	13.9271	5.97992	10.5454	6.03923
C46:1/C47:8|||783.7048421058	783.705	32.1956	42.9518	51.8292	28.3682	10.7237	4.38139	7.21752	4.48484
C46:0/C47:7|||785.72049217	785.72	29.3204	45.4395	49.5088	25.9879	9.73711	5.73566	7.68551	4.47681
C47:6|||787.642241849	787.642	3.88973	5.19625	3.53667	4.275	3.9625	2.72039	2.71814	2.34187
C47:5|||789.6578919132	789.658	5.15478	4.58807	5.59313	3.78729	3.23365	2.12928	3.14885	2.0835
C47:4|||791.6735419774	791.674	4.20008	5.87935	6.86804	4.34841	3.24943	2.65239	2.78838	1.68813
C47:3|||793.6891920416	793.689	6.62832	12.9104	13.5807	9.57892	4.76421	4.46698	3.64503	3.56574
C47:2/C48:9|||795.7048421058	795.705	8.91009	18.7536	20.7182	11.8417	6.51584	5.05938	6.73279	4.80692
C47:1/C48:8|||797.72049217	797.72	16.3131	17.6563	19.9208	10.8927	7.16136	6.02261	6.9798	5.27702
C47:0/C48:7|||799.7361422342	799.736	14.1385	24.7834	26.0223	22.2916	14.8229	11.6067	11.1411	10.5199
C48:6|||801.6578919132	801.658	4.03099	7.41969	7.64052	7.41185	2.98599	2.23784	3.21806	1.57577
C48:5|||803.6735419774	803.674	7.04949	9.28236	11.9503	7.53961	4.51579	2.49849	4.27665	1.94681
C48:4|||805.6891920416	805.689	15.1985	18.6299	24.6961	13.9899	5.88394	3.9906	6.43019	3.15448
C48:3|||807.7048421058	807.705	54.3312	72.2228	81.8958	39.5666	16.2232	9.00244	12.4417	6.79209
C48:2/C49:9|||809.72049217	809.72	197.308	219.714	247.091	112.573	43.138	18.5082	25.419	13.7488
C48:1/C49:8|||811.7361422342	811.736	213.238	241.387	266.534	115.935	39.2684	19.5194	26.4651	14.1193
C48:0/C49:7|||813.7517922984	813.752	128.447	146.737	162.72	74.7597	27.3132	17.2353	16.7051	10.5881
C49:6|||815.6735419774	815.674	7.58415	7.78962	11.3022	8.57679	4.90265	4.32146	4.33254	3.62763
C49:5|||817.6891920416	817.689	9.41185	13.1287	12.8113	9.04289	5.08746	3.73929	4.00673	2.97013
C49:4|||819.7048421058	819.705	15.5778	19.7709	24.928	14.0965	6.6409	4.46348	6.16083	4.49449
C49:3/C50:10|||821.72049217	821.72	25.5634	31.5538	32.5399	18.327	11.5299	7.08809	8.70855	5.24872
C49:2/C50:9|||823.7361422342	823.736	52.8122	56.9549	64.3623	30.7177	14.6296	10.8846	12.6618	9.13457
C49:1/C50:8|||825.7517922984	825.752	50.0559	60.637	65.5938	28.7683	15.9989	9.0303	9.50316	6.35994
C49:0/C50:7|||827.6735419774	827.674	13.834	24.116	26.9319	11.5182	8.17591	4.91298	6.0138	4.33052
C50:6|||829.6891920416	829.689	11.3972	20.6195	21.0437	12.0484	7.32977	4.84244	6.95722	3.77491
C50:5|||831.7048421058	831.705	38.9413	38.8809	43.1778	20.9652	12.8584	7.99498	7.85915	5.14782
C50:4|||833.72049217	833.72	161.157	170.598	183.476	83.4832	51.4938	25.6514	38.9393	17.2768
C50:3/C51:10|||835.7361422342	835.736	591.169	648.866	682.32	301.186	182.184	77.944	114.333	58.0505
C50:2/C51:9|||837.7517922984	837.752	1203.54	1290.25	1399.27	619.006	300.111	135.914	164.802	91.6658
C50:1/C51:8|||839.7674423626	839.767	702.305	776.347	834.587	373.136	173.643	80.1814	88.9186	55.384
C50:0/C51:7|||841.7830924268	841.783	84.399	101.117	107.344	47.1965	25.31	17.2818	15.6763	11.7848
C51:6|||843.7048421058	843.705	28.6993	30.6676	33.7552	16.41	9.58508	6.80896	7.19343	4.38389
Triacylglycerol (TAG) (nmol/mg protein)	MASS:TAG	#01	#02	#03	#04	#05	#06	#07	#08
C51:5|||845.72049217	845.72	38.2111	41.5753	41.662	21.587	10.1036	7.65227	8.45868	4.75067
C51:4/C52:11|||847.7361422342	847.736	53.7217	59.5782	61.6607	28.9193	21.247	12.3991	16.4567	8.76373
C51:3/C52:10|||849.7517922984	849.752	22.9398	23.3365	25.779	12.0672	8.96276	5.71684	5.67752	3.67035
C51:2/C52:9|||851.7674423626	851.767	247.143	252.482	243.681	160.449	126.346	108.103	108.101	106.665
C51:1/C52:8|||853.6891920416	853.689	75.0837	85.8033	84.8348	44.1934	28.966	21.3106	23.532	15.8763
C51:0/C52:7|||855.7048421058	855.705	56.0749	59.9739	62.0433	35.2646	21.5604	17.7186	17.157	14.0322
C52:6|||857.72049217	857.72	86.1751	87.2681	83.8965	42.6351	36.2415	25.4074	25.7091	16.4024
C52:5|||859.7361422342	859.736	371.734	377.207	385.67	187.858	166.144	95.746	126.112	72.4975
C52:4/C53:11|||861.7517922984	861.752	1326.98	1379.68	1556.25	702.185	612.02	315.256	434.242	221.029
C52:3/C53:10|||863.7674423626	863.767	2335.12	2350	2745.59	1207.39	1058.98	525.424	745.806	395.168
C52:2/C53:9|||865.7830924268	865.783	447.125	463.285	534.375	240.685	218.01	113.255	148.81	90.8936
C52:1/C53:8|||867.798742491	867.799	329	339.423	374.082	173.524	122.907	68.4534	86.0359	53.5603
C52:0/C53:7|||869.8143925552	869.814	89.2894	96.5624	95.6605	46.7614	38.6693	20.2498	26.2807	12.3273
C53:6|||871.7361422342	871.736	56.7362	63.0457	62.8963	32.6284	26.1598	17.7806	22.0062	12.8283
C53:5/C54:12|||873.7517922984	873.752	99.6293	95.7768	102.095	53.3127	47.6435	33.9059	39.1898	25.4742
C53:4/C54:11|||875.7674423626	875.767	150.12	168.642	168.633	85.2868	94.3495	57.9516	69.4683	42.373
C53:3/C54:10|||877.7830924268	877.783	253.061	265.568	273.668	141.993	140.428	95.4775	114.419	70.9046
C53:2/C54:9|||879.7048421058	879.705	155.143	162.705	173.134	81.2578	80.5706	50.0731	56.4007	35.0371
C53:1/C54:8|||881.72049217	881.72	128.358	123.174	132.914	66.722	55.6397	35.0891	43.0906	25.973
C53:0/C54:7|||883.7361422342	883.736	162.244	157.258	173.035	80.9335	78.2586	49.8501	58.7201	32.8717
C54:6|||885.7517922984	885.752	477.18	460.213	538.224	244.334	281.42	167.048	247.092	120.273
C54:5/C55:12|||887.7674423626	887.767	1141.81	1094.59	1352.91	604.388	822.664	504.791	777.163	379.089
C54:4/C55:11|||889.7830924268	889.783	1641.85	1519.95	1937.93	849.419	1395.52	873.594	1284.8	669.792
C54:3/C55:10|||891.798742491	891.799	1139.57	1133.56	1414.44	605.49	1039.98	662.961	929.728	520.125
C54:2/C55:9|||893.8143925552	893.814	432.023	424.659	494.604	210.183	310.69	194.45	244.471	165.89
C54:1/C55:8|||895.8300426194	895.83	120.771	138.39	141.691	68.1031	74.3477	48.4308	62.5241	35.2268
C54:0/C55:7|||897.8456926836	897.846	119.025	130.821	125.024	67.4896	73.3975	50.4205	69.3658	40
C55:6|||899.7674423626	899.767	77.9245	85.9663	84.8068	42.9744	47.899	35.6324	42.311	27.2385
C55:5/C56:12|||901.7830924268	901.783	112.853	122.5	131.551	62.3535	76.716	58.7627	72.855	40.7536
C55:4/C56:11|||903.798742491	903.799	178.011	188.567	197.994	99.1028	132.441	96.6938	119.472	66.9377
C55:3/C56:10|||905.72049217	905.72	133.307	140.116	153.77	76.0767	108.013	74.5727	96.8876	58.6368
C55:2/C56:9|||907.7361422342	907.736	127.154	133.441	143.055	67.1758	89.2966	66.5231	84.4235	47.358
C55:1/C56:8|||909.7517922984	909.752	165.044	151.988	156.97	75.0105	83.8411	55.1421	78.4818	41.5674
C55:0/C56:7|||911.7674423626	911.767	174.259	178.643	183.869	85.7522	101.711	62.0863	87.9934	44.8317
C56:6|||913.7830924268	913.783	157.667	157.257	170.437	78.7038	104.186	68.9106	102.725	53.3293
C56:5/C57:12|||915.798742491	915.799	161.162	167.602	213.976	91.2099	142.339	94.1545	135.476	74.2782
C56:4/C57:11|||917.8143925552	917.814	207.494	206.608	266.045	113.562	191.83	135.147	194.919	99.9671
C56:3/C57:10|||919.8300426194	919.83	168.23	173.733	218.891	95.5226	155.454	124.058	168.777	93.9447
C56:2/C57:9|||921.8456926836	921.846	93.0666	120.133	118.423	56.4035	84.6176	76.1687	80.0884	51.5223
C56:1/C57:8|||923.8613427478	923.861	69.206	89.732	82.7455	44.6246	56.6496	47.2148	52.8722	28.4213
C56:0/C57:7/C58:14|||925.7830924268	925.783	48.2524	56.2033	55.1647	28.7807	35.9373	25.7535	34.057	19.5849
C57:6/C58:13|||927.798742491	927.799	53.8604	59.1157	59.2445	34.0857	37.9313	32.7293	36.5111	22.3588
C57:5/C58:12|||929.8143925552	929.814	59.6462	61.7538	65.095	39.1144	44.4719	31.2225	36.3505	22.4485
Triacylglycerol (TAG) (nmol/mg protein)	MASS:TAG	#01	#02	#03	#04	#05	#06	#07	#08
C57:4/C58:11|||931.7361422342	931.736	43.8394	44.9104	46.23	31.2237	34.481	25.4932	31.6741	19.8988
C57:3/C58:10|||933.7517922984	933.752	58.4045	61.5536	60.8876	31.4081	38.7072	28.5387	37.6482	22.6244
C57:2/C58:9|||935.7674423626	935.767	79.378	80.001	74.6359	38.4788	50.9695	34.1709	48.4623	25.8968
C57:1/C58:8|||937.7830924268	937.783	68.9297	74.6719	79.0898	36.5922	48.9709	35.9108	48.4583	25.9662
C57:0/C58:7/C59:14|||939.798742491	939.799	53.906	57.5292	59.9695	32.1213	39.471	27.7211	36.4203	22.2473
C58:6/C59:13|||941.8143925552	941.814	40.2062	38.9236	49.2763	24.6848	27.5045	21.3913	29.0683	17.3866
C58:5/C59:12|||943.8300426194	943.83	36.2596	35.6082	39.4334	26.3537	26.673	21.5806	28.0183	16.7463
C58:4/C59:11|||945.8456926836	945.846	47.9975	35.3056	45.9498	26.6242	36.8306	24.7959	34.3266	20.1729
C58:3/C59:10|||947.8613427478	947.861	36.5273	37.2679	43.6823	20.8332	31.1326	25.9663	30.6082	17.9635
C58:2/C59:9|||949.876992812	949.877	28.2407	34.8823	32.3709	18.0828	22.1159	20.4504	27.1725	14.1792
C58:1/C59:8/C60:15|||951.8926428762	951.893	30.3581	38.4895	27.6081	22.9354	24.7919	21.7264	25.4682	14.2795
C58:0/C59:7/C60:14|||953.8143925552	953.814	23.1338	23.0597	22.5601	17.5128	17.4058	12.8856	15.2696	11.0031
C59:6/C60:13|||955.8300426194	955.83	25.6466	25.7045	28.9466	21.9738	19.2527	13.3056	16.8271	15.0716
C59:5/C60:12|||957.7517922984	957.752	19.1394	15.4322	21.3547	15.3886	13.3917	11.1863	12.7404	11.2347
C59:4/C60:11|||959.7674423626	959.767	14.635	19.6064	19.1285	14.6407	13.8391	11.2636	12.2111	10.146
C59:3/C60:10|||961.7830924268	961.783	11.3765	17.046	17.2302	11.0603	13.3817	11.6443	12.3327	8.6821
C59:2/C60:9|||963.798742491	963.799	12.8663	17.3276	15.1444	10.5714	10.9748	10.0173	13.3247	8.58477
C59:1/C60:8/C61:15|||965.8143925552	965.814	11.5386	16.1854	15.6143	9.79289	10.0176	8.51105	11.6696	6.63455
C59:0/C60:7/C61:14|||967.8300426194	967.83	10.7185	15.7822	12.1623	10.653	9.54664	7.42359	8.05002	5.75538
C60:6/C61:13|||969.8456926836	969.846	12.1239	13.5897	11.6786	9.45543	9.90474	6.44314	7.21988	5.81192
C60:5/C61:12|||971.8613427478	971.861	9.29886	8.61801	9.43192	8.91559	7.94924	7.46151	8.58022	6.01589
C60:4/C61:11|||973.876992812	973.877	8.44327	6.45017	8.39934	6.1879	5.43303	6.42646	5.81288	5.0019
C60:3/C61:10|||975.8926428762	975.893	6.50126	5.80848	6.1145	5.28476	6.61912	5.24921	5.63925	3.58913
C60:2/C61:9|||977.9082929404	977.908	6.26455	9.1486	8.16618	5.93954	4.69055	5.21602	5.11757	3.7204
C60:1/C61:8/C62:15|||979.9239430046	979.924	7.52378	9.60851	8.85358	6.1309	4.59911	6.93734	4.75617	5.63649
C60:0/C61:7/C62:14|||981.7517922984	981.752	5.91304	6.04029	8.82236	7.73483	5.42924	4.65307	5.15338	4.38699
C61:6/C62:13|||983.7674423626	983.767	6.29504	7.45287	10.5268	10.6518	5.41754	6.59724	4.20768	8.22123
C61:5/C62:12|||985.7830924268	985.783	4.84362	7.19735	6.19462	6.67258	3.098	3.51083	3.84529	4.47052
C61:4/C62:11|||987.798742491	987.799	3.96962	4.63343	4.57705	5.53716	4.34878	3.25045	2.96796	2.58831
C61:3/C62:10|||989.8143925552	989.814	3.54688	2.52573	4.50001	3.77298	2.06559	3.26529	2.7271	2.7345
C61:2/C62:9|||991.8300426194	991.83	5.49067	4.23329	4.00077	4.51131	2.35804	3.70058	2.75201	3.61716
C61:1/C62:8/C63:15|||993.8456926836	993.846	6.18962	5.91724	4.92186	5.55824	3.33153	3.17677	3.37149	2.85066
C61:0/C62:7/C63:14|||995.8613427478	995.861	10.3059	7.42602	7.0336	10.7179	3.60829	4.04515	2.88269	4.01255
C62:6/C63:13|||997.876992812	997.877	12.9604	8.03996	11.1215	11.7408	3.96262	4.66089	3.90837	5.79199
C62:5/C63:12|||999.8926428762	999.893	6.98919	4.83638	1.81311	3.2589	2.94866	2.2818	1.86621	1.80108
	Sum	18420.9	19148.5	21584.8	10177.8	10325.2	6464.64	8623.47	4884.56
Fatty Acyl Chains in TAG (FA) (nmol/mg protein)	MASS:FA	#1	#2	#3	#4	#5	#6	#7	#8
60(2:0)	60	52.3563	78.6036	136.802	66.1792	37.3647	72.0385	34.7601	42.2542
88(4:0)	88	115.95	226.103	179.15	96.9829	52.9684	84.7683	60.3772	42.7174
102(5:0)	102	14.9969	32.6316	16.862	15.1321	12.919	34.0811	10.0416	10.0131
114(6:1)	114	30.8499	45.54	50.5672	29.3829	27.8676	29.8986	31.6399	20.2811
116(6:0)	116	39.8454	69.0698	61.6376	37.4425	23.108	25.3106	25.3443	14.6307
172(10:0)	172	37.6724	102.759	110.043	63.3282	39.9269	26.4712	36.1779	24.038
200(12:0)	200	85.5037	113.068	118.645	75.9923	41.4392	30.3405	39.4877	21.9158
214(13:0)	214	13.9021	29.2235	25.6522	18.7088	12.936	27.4205	8.96499	13.6729
224(14:2)	224	46.647	71.6364	64.718	57.4571	32.6774	92.1506	37.3561	25.9319
226(14:1)	226	75.9509	90.2791	98.019	61.4637	37.3354	36.2454	41.643	22.2685
228(14:0)	228	884.712	971	1121.93	501.688	247.263	125.74	182.812	93.1684
240(15:1)	240	41.1715	65.0811	60.95	31.5586	19.7856	35.748	14.4449	17.8796
242(15:0)	242	180.496	183.007	203.487	101.532	66.09	61.5296	44.4993	40.977
252(16:2)	252	134.63	180.279	144.779	113.734	86.6973	65.6309	72.5382	41.4486
254(16:1)	254	2394.41	2637.82	2752.87	1200.6	1067.86	515.431	736.699	380.199
256(16:0)	256	11009.8	11861.9	12963.1	5759.28	3523.76	1727.01	2252.93	1213.76
268(17:1)	268	187.711	178.48	188.77	106.97	106.377	82.7507	85.2655	75.4099
270(17:0)	270	660.291	657.35	666.852	405.536	360.436	300.507	308.764	267.316
278(18:3)	278	1028.71	1046.01	1026.81	531.098	507.051	327.076	380.892	240.466
280(18:2)	280	10646.5	10570.4	12709.8	5634.89	5969.26	3575.37	5148.38	2593.91
282(18:1)	282	14607.4	14648.6	17681.3	7627.88	10189.2	6086.89	8586.17	4631.31
284(18:0)	284	3745.97	3656.14	4193.5	1916.43	2210.11	1303.61	1741.71	1047.85
296(19:1)	296	768.659	828.947	858.857	421.281	461.389	339.047	434.264	261.705
298(19:0)	298	599.664	642.887	682.675	318.265	361.941	270.911	332.839	214.286
302(20:5)	302	639.894	668.997	722.263	345.418	369.804	255.904	317.309	183.803
304(20:4)	304	658.466	696.683	731.71	342.139	405.168	267.537	337.285	189
306(20:3)	306	547.113	574.735	608.031	325.506	323.946	213.782	303.761	172.477
308(20:2)	308	838.316	887.068	1010.31	664.16	694.991	389.204	603.813	370.259
310(20:1)	310	899.115	965.843	1155.93	512.642	630.5	393.86	612.423	328.382
312(20:0)	312	633.533	658.756	690.677	368.514	402.327	280.497	356.784	213.351
316(21:5)	316	568.115	615.932	729.305	356.8	368.635	282.007	381.19	222.878
318(21:4)	318	363.953	414.563	431.466	228.016	247.192	200.862	193.657	153.839
320(21:3)	320	272.344	308.916	321.459	184.169	184.537	156.702	146.15	111.804
322(21:2)	322	223.654	266.856	268.826	157.165	147.832	124.657	118.136	100.274
324(21:1)	324	188.436	220.12	212.574	136.097	129.955	117.821	114.185	94.3318
326(21:0)	326	257.02	256.508	269.743	164.13	161.665	99.7246	137.299	87.6523
328(22:6)	328	426.869	456.685	439.313	236.283	215.054	134.188	195.564	119.3
330(22:5)	330	324.426	327.565	350.801	193.421	190.215	117.58	168.876	98.8403
332(22:4)	332	240.279	237.831	272.985	157.146	148.507	102.905	132.96	76.1464
334(22:3)	334	308.804	348.91	338.59	189.905	169.31	105.584	149.323	86.4493
336(22:2)	336	280.474	234.527	254.608	149.719	145.806	134.499	127.033	73.1019
338(22:1)	338	247.221	253.223	265.206	165.639	160.377	121.581	133.376	85.6521
340(22:0)	340	223.708	246.295	290.214	181.887	171.951	116.645	153.37	90.1742
342(23:6)	342	113.088	152.28	162.071	98.4712	82.6054	79.9962	68.6004	66.739
344(23:5)	344	106.422	155.314	154.293	87.2749	83.2058	90.2272	70.8944	62.5541
346(23:4)	346	99.3261	128.088	128.13	90.6822	77.052	75.2223	62.1288	61.2127
348(23:3)	348	84.9646	102.334	111.257	88.4447	67.5692	68.7983	51.1593	56.2932
350(23:2)	350	66.429	93.3976	90.2145	68.6626	53.3467	64.1013	41.937	45.226
352(23:1)	352	60.4694	100.163	103.02	72.0387	60.6543	69.7103	40.5423	53.2532
354(23:0)	354	64.67	115.484	88.0776	87.0593	62.2727	78.7585	46.7692	75.9266
356(24:6)	356	131.909	172.85	161.332	101.591	87.0392	78.0195	90.6168	52.5227
358(24:5)	358	131.78	146.097	146.15	100.697	93.7156	60.5751	80.7643	44.2973
360(24:4)	360	113.762	144.37	142.025	95.1043	82.33	59.7396	73.635	48.4598
382(25:0)	382	40.1005	92.2483	68.5637	58.6233	39.5832	67.792	29.8516	48.1531
	Sum	56558.5	59029.4	66836.9	31200.2	31552.9	19684.5	25987.4	14829.8
