# Supplementary material for: De novo lipogenesis fuels adipocyte autophagosome and lysosome membrane dynamics
Source: Nat Commun. 2023 Mar 13;14:1362. doi: 10.1038/s41467-023-37016-8 (PMC10011520; doi:10.1038/s41467-023-37016-8)
Supplement: Supplementary file 6 — Source Data [file 41467_2023_37016_MOESM6_ESM.xlsx]

## Sheet: Figure 1b
	FasnFl/Fl			cAdFasnKO
Fasn	0.909813	1.12695	0.963234	0.220424	0.189508	0.187726
Acly	1.13839	0.954064	0.907542	1.66607	1.06147	1.15633
Acss2	0.97942	1.15847	0.862106	0.513709	0.340542	0.326658
Pparg2	0.794912	1.24439	0.960697	0.693154	0.811921	0.773264
Plin1	0.96901	1.07861	0.952383	0.84075	0.624322	0.684622
Plin2	0.822717	1.21687	0.960415	1.70846	1.71957	1.51549
Glut4	1.09033	0.938159	0.971513	0.878425	0.700248	0.733839

## Sheet: Figure 1d and 1e
					Densiometry
						Gapdh	p62	LC3I	LC3II	Ratio II/I
					FasnFl/Fl	386998	501334	1603928	1736017	1.08235
			a-Fasn			348768	537814	1824240	2057860	1.12806
						410943	654874	2475237	2909339	1.17538
					cAdFasnKO	330520	3523680	2783506	4343768	1.56054
			a-p62			374371	3146680	2612742	3602896	1.37897
						391986	3464097	2787936	4088928	1.46665
			a-LC3A/B
			a-Gapdh

## Sheet: Figure 1f
	FasnFl/Fl			cAdFasnKO
Map1lc3a	1.21711	0.732003	1.05088	0.624784	0.763961	0.892346
Map1lc3b	1.06154	0.882282	1.05618	0.959411	1.19784	1.68817
Atg7	1.24792	0.763925	0.988151	1.07953	0.901891	1.07304
Atg9a	1.20882	0.846414	0.944763	0.730728	0.965057	0.841162
Becn1	0.953581	0.985398	1.06102	1.1356	1.24648	1.17714
Sqstm1	1.10222	0.807533	1.09025	2.55324	2.07423	1.90042
Mitf	0.992675	1.0231	0.98422	1.40089	1.41979	1.20905
Tfeb	1.33792	0.869468	0.792616	0.845114	1.04131	0.606566
Tfe3	1.22219	0.873411	0.904402	0.928292	0.850989	0.961431

## Sheet: Figure 1g
							Densiometry
							FasnFl/Fl
								LC3II	Tubulin	Normalized to tubulin
							Control	858022	2679500	0.320217
					a-Fasn			961514	2605432	0.369042
								930640	2230308	0.41727
							HBSS	1349940	2756539	0.489723
					a-LC3A/B			970957	2818040	0.34455
								956214	3115040	0.306967
							CQ	2337940	3126168	0.747861
					a-tubulin			2209510	2543625	0.868646
								3003900	2006267	1.49726
							HBSS CQ	3838190	2677664	1.43341
								3109320	2272362	1.36832
								2751680	2169363	1.26843
							cAdFasnKO
								LC3II	Tubulin	Normalized to tubulin
					a-Fasn		Control	1216468	1793820	0.678144
								1244006	1930229	0.644486
								1454500	1834182	0.792997
					a-LC3A/B		HBSS	972880	1643994	0.591778
								1323122	1760180	0.751697
								1809843	2441760	0.741204
					a-tubulin		CQ	2076500	1980684	1.04838
								1701222	1685680	1.00922
								2087397	1593492	1.30995
							HBSS CQ	2151883	1997996	1.07702
								1989820	1674413	1.18837
								2999880	2258416	1.32831

## Sheet: Figure 1j
						Densiometry
							Soluble p62	Insoluble p62
						FasnFl/Fl	612898	325754
							741888	361431
				a-p62			747285	633380
						cAdFasnKO	2749278	8582197
							2799302	8314887
							2749920	9211008
				Ponceau
				a-p62
				Ponceau

## Sheet: Figure 2b
Units: pmol/mg
Sample ID	Malonyl CoA		Acetyl CoA
FasnFl/Fl 1	2.88973		802.629
FasnFl/Fl 2	3.02098		783.184
FasnFl/Fl 3	2.93397		945.624
cAdFasnKO 1	4.54396		599.931
cAdFasnKO 2	3.15838		484.479
cAdFasnKO 3	3.88649		483.254

## Sheet: Figure 2e and 2f
	Triglycerides (nmol/mg protein)
	Control	ACCi
	3874.55	2356.17
	3034.03	2791.63
	3326.25	2217.46
	Lipogenesis Index
	% C16:0 in TAGs	% C18:2 in TAGs	%C16:0/%C18:2
Control	33.4215	0.62966	53.0786
	34.5481	0.697381	49.5398
	30.3552	0.764449	39.7086
ACCi	25.7256	0.823434	31.2418
	26.8171	0.798464	33.5859
	26.9207	0.786834	34.2139

## Sheet: Figure 2g
							a-p62
							a-LC3B
							Ponceau

## Sheet: Figure 2h and 2i
									Densiometry
										LC3II	tubulin	Normalized to tubulin
									Control	2326705	4963025	0.468808
										2768862	4735392	0.584717
										2627820	5075925	0.517703
									ACCi	4178979	4877442	0.856797
							a-p62			3700398	4644302	0.796761
										4062864	4948263	0.821069
									Control CQ	6805323	4648185	1.46408
										6818280	4814478	1.4162
										6300008	4032125	1.56245
									ACCi CQ	7792794	4082967	1.90861
										8290000	4345400	1.90776
										7901426	4072704	1.94009
							a-tubulin
							a-LC3B

## Sheet: Figure 2j
							a-p62

[truncated: 34 more sheets: Figure 3a-3c, Figure 3d and 3e, Figure 3h, Figure 3i, Figure 4a, Figure 4b, Figure 4d, Figure 4e, Figure 4f, Figure 4g and 4h, Figure 4i, Figure 4j, Figure 5a and 5b, Figure 5c, Figure 5d, Supp Figure 1a, Supp Figure 1c, Supp Figure 2a, Supp Figure 2b, Supp Figure 3b-3d …]
